# Supplementary material for: Histone modifications and DNA methylation act cooperatively in regulating symbiosis genes in the sea anemone Aiptasia
Source: BMC Biol. 2022 Dec 2;20:265. doi: 10.1186/s12915-022-01469-y (PMC9717517; doi:10.1186/s12915-022-01469-y)
Supplement: Supplementary file 1 — Additional file 1: Supplementary Table ST1. Description of all the peaks estimated from three replicates for H3K27me3, using Multiple Sample Peak Calling (MSPC) program. Supplementary Table ST2. Description of all the peaks estimated from three replicates for H3K36me3, using Multiple Sample Peak Calling (MSPC) program. Supplementary Table ST3. Description of all the peaks estimated from three replicates for H3K4me3, using Multiple Sample Peak Calling (MSPC) program. Supplementary Table ST4. Description of all the peaks estimated from three replicates for H3K27ac, using Multiple Sample Peak Calling (MSPC) program. Supplementary Table ST5. Description of all the peaks estimated from three replicates for H3K9ac, using Multiple Sample Peak Calling (MSPC) program. Supplementary Table ST6. Description of all the peaks estimated from three replicates for each histone modification, using Multiple Sample Peak Calling (MSPC) program. Supplementary Table ST7. List of Symbiosis-repressed and -induced genes with H3K27me3 peaks. Supplementary Table ST8. List of Symbiosis-repressed and -induced genes with H3K36me3 peaks. Supplementary Table ST9. List of Symbiosis-repressed and -induced genes with H3K4me3 peaks. Supplementary Table ST10. List of Symbiosis-repressed and -induced genes with H3K27ac peaks. Supplementary Table ST11. List of Symbiosis-repressed and -induced genes with H3K9ac peaks. Supplementary Table ST12. GO IDs and terms of symbiosis induced genes associated with H3K27me3. Supplementary Table ST13. GO IDs and terms of symbiosis repressed genes associated with H3K27me3. Supplementary Table ST14. GO IDs and terms of symbiosis induced genes associated with H3K36me3. Supplementary Table ST15. GO IDs and terms of symbiosis repressed genes associated with H3K36me3. Supplementary Table ST16. GO IDs and terms of symbiosis induced genes associated with H3K4me3. Supplementary Table ST17. GO IDs and terms of symbiosis repressed genes associated with H3K4me3. Supplementary Table [file 12915_2022_1469_MOESM1_ESM.xlsx]

## Sheet: ST1
Supplementary Table ST1. Description of all the peaks estimated from three replicates for H3K27me3, using Multiple Sample Peak Calling (MSPC) program
chr_start_stop	peak_size	Peak names	(p-value):-log10	(Adjusted p-value):-log10	xSqrd	annotation	geneStart	geneEnd	geneLength	geneStrand	transcriptId: Nearest TSS	distanceToTSS
scaffold940size22808_13257_15219	1963	MSPC_Peak_1	23.07	22.897	106.241	Distal Intergenic	851	7285	6435	1	AIPGENE23805	12406
scaffold1210size12138_6234_7132	899	MSPC_Peak_10	52.041	50.706	249.324	Intergenic	NA	NA	NA	NA	NA	NA
scaffold119size550493_72871_73983	1113	MSPC_Peak_100	27.64	27.22	127.287	Promoter (<=1kb)	73225	73921	697	1	AIPGENE17961	0
scaffold435size171277_4759_7047	2289	MSPC_Peak_1000	31.28	30.675	144.05	Distal Intergenic	19736	31121	11386	1	AIPGENE25855	-12689
scaffold419size180867_117961_121999	4039	MSPC_Peak_1001	34.06	33.342	156.852	Exon (AIPGENE17971/AIPGENE17971_gene, exon 2 of 2)	115546	123126	7581	1	AIPGENE17971	2415
scaffold68size735232_43381_44496	1116	MSPC_Peak_1002	21.48	21.396	98.919	Exon (AIPGENE5248/AIPGENE5248_gene, exon 45 of 78)	74336	89464	15129	1	AIPGENE5209	-29840
scaffold6size1486026_726323_728683	2361	MSPC_Peak_1003	23.72	23.509	109.235	Exon (AIPGENE28978/AIPGENE28978_gene, exon 3 of 3)	727876	732936	5061	2	AIPGENE28978	4253
scaffold643size76715_34247_37378	3132	MSPC_Peak_1004	52.844	51.486	253.054	Promoter (1-2kb)	23321	32606	9286	2	AIPGENE23979	-1641
scaffold521size122558_45993_49057	3065	MSPC_Peak_1005	23.86	23.64	109.879	Promoter (<=1kb)	23776	48916	25141	2	AIPGENE2979	0
scaffold110size576893_408091_409123	1033	MSPC_Peak_1006	34	33.287	156.576	Intron (AIPGENE9427/AIPGENE9427_gene, intron 5 of 7)	394981	413305	18325	1	AIPGENE9427	13110
scaffold51size796692_674608_676560	1953	MSPC_Peak_1007	23.57	23.369	108.544	Downstream (<1kb)	677191	680148	2958	2	AIPGENE24176	3588
scaffold171size438356_260528_261493	966	MSPC_Peak_1008	24.28	24.039	111.814	Promoter (<=1kb)	261423	269490	8068	1	AIPGENE14754	0
scaffold468size148905_64970_65969	1000	MSPC_Peak_1009	25.07	24.786	115.452	Exon (AIPGENE23039/AIPGENE23039_gene, exon 6 of 6)	71127	74986	3860	2	AIPGENE23031	9017
scaffold441size165390_40756_41480	725	MSPC_Peak_101	32.89	32.217	151.464	Exon (AIPGENE17303/AIPGENE17303_gene, exon 3 of 3)	32416	35240	2825	1	AIPGENE17292	8340
scaffold89size639134_221721_222614	894	MSPC_Peak_1010	20.42	20.396	94.038	Exon (AIPGENE12174/AIPGENE12174_gene, exon 28 of 28)	224686	228098	3413	1	AIPGENE12184	-2072
scaffold459size152089_107070_108911	1842	MSPC_Peak_1011	28.46	28.001	131.063	Exon (AIPGENE22982/AIPGENE22982_gene, exon 6 of 10)	110965	126022	15058	1	AIPGENE22985	-2054
scaffold375size211139_107403_108442	1040	MSPC_Peak_1012	26.19	25.846	120.609	Intron (AIPGENE8486/AIPGENE8486_gene, intron 1 of 4)	104240	109928	5689	2	AIPGENE8486	1486
scaffold364size252640_142090_144767	2678	MSPC_Peak_1013	40.485	39.562	195.628	Promoter (<=1kb)	143226	151741	8516	1	AIPGENE22743	0
scaffold21size1760220_667541_669381	1841	MSPC_Peak_1014	30.92	30.336	142.392	Promoter (<=1kb)	665524	667796	2273	2	AIPGENE19046	0
scaffold102size600150_402088_403259	1172	MSPC_Peak_1015	24.86	24.587	114.485	Promoter (<=1kb)	402747	409501	6755	1	AIPGENE4341	0
scaffold46size824853_401609_404531	2923	MSPC_Peak_1016	36.56	35.749	168.365	Exon (AIPGENE29234/AIPGENE29234_gene, exon 1 of 2)	399619	404926	5308	2	AIPGENE29234	395
scaffold419size180867_82013_83196	1184	MSPC_Peak_1017	26.44	26.084	121.761	Exon (AIPGENE17968/AIPGENE17968_gene, exon 1 of 3)	75551	83456	7906	2	AIPGENE17968	260
scaffold1024size19007_1125_3640	2516	MSPC_Peak_1018	28.57	28.103	131.57	Exon (AIPGENE28458/AIPGENE28458_gene, exon 3 of 5)	1	14576	14576	2	AIPGENE28458	10936
scaffold468size148905_33187_34775	1589	MSPC_Peak_1019	23.58	23.378	108.59	Exon (AIPGENE23044/AIPGENE23044_gene, exon 1 of 5)	33126	38610	5485	1	AIPGENE23044	61
scaffold99size868853_523697_524833	1137	MSPC_Peak_102	48.213	47.025	231.548	Downstream (2-3kb)	507318	514944	7627	2	AIPGENE1438	-8753
scaffold110size576893_316479_318704	2226	MSPC_Peak_1020	34.53	33.795	159.017	Exon (AIPGENE9389/AIPGENE9389_gene, exon 2 of 2)	314231	317697	3467	1	AIPGENE9389	2248
scaffold6size1486026_624739_625401	663	MSPC_Peak_1021	22.2	22.074	102.235	Exon (AIPGENE29020/AIPGENE29020_gene, exon 10 of 13)	619946	630170	10225	1	AIPGENE29020	4793
scaffold643size76715_26796_28145	1350	MSPC_Peak_1022	22.77	22.61	104.86	Exon (AIPGENE23979/AIPGENE23979_gene, exon 3 of 5)	23321	32606	9286	2	AIPGENE23979	4461
scaffold171size438356_221344_222969	1626	MSPC_Peak_1023	22.92	22.753	105.551	Exon (AIPGENE14747/AIPGENE14747_gene, exon 11 of 16)	223879	229072	5194	2	AIPGENE14779	6103
scaffold89size639134_167623_169129	1507	MSPC_Peak_1024	24.64	24.38	113.471	Exon (AIPGENE12127/AIPGENE12127_gene, exon 2 of 2)	164436	168482	4047	1	AIPGENE12127	3187
scaffold51size796692_666836_668084	1249	MSPC_Peak_1025	25.36	25.058	116.787	Promoter (<=1kb)	666154	667228	1075	2	AIPGENE24132	0
scaffold1282size10626_3185_4593	1409	MSPC_Peak_1026	26.82	26.445	123.511	Exon (AIPGENE26496/AIPGENE26496_gene, exon 4 of 4)	1	5976	5976	2	AIPGENE26495	1383
scaffold375size211139_98770_99755	986	MSPC_Peak_1027	24.53	24.275	112.965	Intron (AIPGENE8503/AIPGENE8503_gene, intron 2 of 8)	90938	101906	10969	2	AIPGENE8503	2151
scaffold459size152089_72893_73701	809	MSPC_Peak_1028	36.22	35.42	166.799	Downstream (<1kb)	65046	66667	1622	2	AIPGENE22984	-6226
scaffold21size1760220_634282_635473	1192	MSPC_Peak_1029	26.49	26.133	121.991	Distal Intergenic	602747	629166	26420	2	AIPGENE19035	-5116
scaffold24size1035001_674448_675522	1075	MSPC_Peak_103	43.2	42.176	198.943	Exon (AIPGENE10034/AIPGENE10034_gene, exon 2 of 3)	671755	677343	5589	1	AIPGENE10034	2693
scaffold102size600150_269168_270712	1545	MSPC_Peak_1030	59.922	58.312	285.889	Exon (AIPGENE4366/AIPGENE4366_gene, exon 5 of 6)	259837	264145	4309	1	AIPGENE4383	9331
scaffold330size250115_171976_173330	1355	MSPC_Peak_1031	20.92	20.867	96.34	Exon (AIPGENE5640/AIPGENE5640_gene, exon 8 of 9)	169016	181065	12050	1	AIPGENE5666	2960
scaffold3size1550370_1532650_1533779	1130	MSPC_Peak_1032	25.39	25.087	116.925	Exon (AIPGENE20774/AIPGENE20774_gene, exon 1 of 2)	1532152	1533973	1822	2	AIPGENE20774	194
scaffold419size180867_78890_79726	837	MSPC_Peak_1033	21.01	20.952	96.755	Intron (AIPGENE17968/AIPGENE17968_gene, intron 1 of 2)	75551	83456	7906	2	AIPGENE17968	3730
scaffold484size247383_212116_213081	966	MSPC_Peak_1034	33.08	32.402	152.339	Exon (AIPGENE23615/AIPGENE23615_gene, exon 2 of 3)	211376	214417	3042	1	AIPGENE23615	740
scaffold468size148905_11574_12985	1412	MSPC_Peak_1035	21.6	21.51	99.472	Intron (AIPGENE23037/AIPGENE23037_gene, intron 8 of 11)	19946	23580	3635	1	AIPGENE23041	-6961
scaffold46size824853_367073_368623	1551	MSPC_Peak_1036	26.61	26.247	122.544	Exon (AIPGENE29220/AIPGENE29220_gene, exon 4 of 11)	363226	375990	12765	1	AIPGENE29220	3847
scaffold110size576893_298575_299963	1389	MSPC_Peak_1037	26.18	25.837	120.563	Intron (AIPGENE9415/AIPGENE9415_gene, intron 5 of 6)	296311	309267	12957	1	AIPGENE9415	2264
scaffold87size648428_587355_588898	1544	MSPC_Peak_1038	24.49	24.238	112.781	Distal Intergenic	570347	578506	8160	2	AIPGENE4297	-8849
scaffold6size1486026_558136_559021	886	MSPC_Peak_1039	20.64	20.603	95.051	Promoter (<=1kb)	558456	561548	3093	1	AIPGENE29082	0
scaffold137size497398_375910_376711	802	MSPC_Peak_104	48.48	47.281	232.791	Intron (AIPGENE11790/AIPGENE11790_gene, intron 3 of 3)	369086	380526	11441	2	AIPGENE11790	3815
scaffold171size438356_113165_114789	1625	MSPC_Peak_1040	20.16	20.151	92.84	Distal Intergenic	102596	108170	5575	1	AIPGENE14767	10569
scaffold89size639134_135501_138178	2678	MSPC_Peak_1041	45.863	44.744	220.634	Promoter (<=1kb)	135666	137417	1752	1	AIPGENE12148	0
scaffold51size796692_640712_642649	1938	MSPC_Peak_1042	39.68	38.775	182.733	Exon (AIPGENE24152/AIPGENE24152_gene, exon 9 of 11)	632913	637688	4776	2	AIPGENE24165	-3024
scaffold375size211139_89005_90705	1701	MSPC_Peak_1043	29.75	29.221	137.004	Exon (AIPGENE8494/AIPGENE8494_gene, exon 2 of 2)	88186	90699	2514	1	AIPGENE8494	819
scaffold149size465730_452697_453792	1096	MSPC_Peak_1044	23.53	23.331	108.36	Exon (AIPGENE1610/AIPGENE1610_gene, exon 12 of 25)	436791	463196	26406	2	AIPGENE1610	9404
scaffold21size1760220_521048_522189	1142	MSPC_Peak_1045	21.22	21.152	97.722	Exon (AIPGENE18927/AIPGENE18927_gene, exon 3 of 12)	518764	527669	8906	1	AIPGENE18927	2284
scaffold751size43015_10492_12467	1976	MSPC_Peak_1046	40.505	39.58	195.72	Promoter (<=1kb)	10636	12442	1807	1	AIPGENE20927	0
scaffold330size250115_153617_155974	2358	MSPC_Peak_1047	27.37	26.966	126.044	Promoter (<=1kb)	150646	153336	2691	2	AIPGENE5662	-281
scaffold3size1550370_1522891_1524144	1254	MSPC_Peak_1048	58.849	57.303	280.915	Intron (AIPGENE20650/AIPGENE20650_gene, intron 8 of 8)	1519443	1528713	9271	1	AIPGENE20650	3448
scaffold46size824853_364503_365668	1166	MSPC_Peak_1049	20.92	20.868	96.34	Intron (AIPGENE29220/AIPGENE29220_gene, intron 2 of 10)	363226	375990	12765	1	AIPGENE29220	1277
scaffold5size1497922_983299_984154	856	MSPC_Peak_105	22.3	22.167	102.695	Exon (AIPGENE27027/AIPGENE27027_gene, exon 2 of 7)	986992	987706	715	2	AIPGENE27016	3552
scaffold110size576893_255869_257071	1203	MSPC_Peak_1050	26.25	25.903	120.886	Promoter (<=1kb)	256441	270036	13596	1	AIPGENE9437	0
scaffold484size247383_109714_111712	1999	MSPC_Peak_1051	31.79	31.169	146.398	Exon (AIPGENE23602/AIPGENE23602_gene, exon 3 of 5)	114196	117646	3451	1	AIPGENE23616	-2484
scaffold419size180867_40898_42225	1328	MSPC_Peak_1052	20.13	20.122	92.702	Promoter (<=1kb)	35673	41176	5504	2	AIPGENE17976	0
scaffold6size1486026_511659_512250	592	MSPC_Peak_1053	20.02	20.02	92.196	Exon (AIPGENE28989/AIPGENE28989_gene, exon 9 of 9)	500001	509456	9456	2	AIPGENE29006	-2203
scaffold288size287436_201228_202094	867	MSPC_Peak_1054	23.77	23.556	109.465	Intron (AIPGENE20464/AIPGENE20464_gene, intron 17 of 18)	183119	215976	32858	1	AIPGENE20466	18109
scaffold459size152089_39458_41467	2010	MSPC_Peak_1055	27.22	26.823	125.353	Exon (AIPGENE22981/AIPGENE22981_gene, exon 16 of 18)	38863	48646	9784	2	AIPGENE22981	7179
scaffold89size639134_128931_130236	1306	MSPC_Peak_1056	24.59	24.333	113.241	Distal Intergenic	122590	126096	3507	2	AIPGENE12182	-2835
scaffold51size796692_613432_615101	1670	MSPC_Peak_1057	23.62	23.416	108.774	Exon (AIPGENE24197/AIPGENE24197_gene, exon 4 of 6)	611109	626382	15274	2	AIPGENE24197	11281
scaffold87size648428_575201_576143	943	MSPC_Peak_1058	20.31	20.294	93.531	Intron (AIPGENE4297/AIPGENE4297_gene, intron 2 of 2)	570347	578506	8160	2	AIPGENE4297	2363
scaffold102size600150_221861_222598	738	MSPC_Peak_1059	45.497	44.387	218.93	Intron (AIPGENE4374/AIPGENE4374_gene, intron 1 of 1)	220178	225867	5690	2	AIPGENE4374	3269
scaffold410size188238_105589_106919	1331	MSPC_Peak_106	29.05	28.554	133.78	Distal Intergenic	93781	98096	4316	2	AIPGENE5408	-7493
scaffold375size211139_53351_57335	3985	MSPC_Peak_1060	24.5	24.247	112.827	Exon (AIPGENE8493/AIPGENE8493_gene, exon 5 of 8)	50156	52952	2797	1	AIPGENE8483	3195
scaffold149size465730_422975_424568	1594	MSPC_Peak_1061	37.87	37.022	174.398	Exon (AIPGENE1599/AIPGENE1599_gene, exon 2 of 5)	421358	425016	3659	2	AIPGENE1599	448
scaffold21size1760220_282284_283591	1308	MSPC_Peak_1062	20.38	20.359	93.853	Exon (AIPGENE18912/AIPGENE18912_gene, exon 20 of 21)	288602	299118	10517	1	AIPGENE19021	-5011
scaffold330size250115_140153_141391	1239	MSPC_Peak_1063	37.89	37.041	174.49	Exon (AIPGENE5654/AIPGENE5654_gene, exon 3 of 9)	135946	144037	8092	1	AIPGENE5655	4207
scaffold171size438356_88145_89705	1561	MSPC_Peak_1064	25.18	24.89	115.958	Exon (AIPGENE14758/AIPGENE14758_gene, exon 1 of 2)	84657	90406	5750	2	AIPGENE14758	701
scaffold288size287436_140721_142026	1306	MSPC_Peak_1065	23.94	23.716	110.248	Intron (AIPGENE20474/AIPGENE20474_gene, intron 7 of 15)	118506	122075	3570	1	AIPGENE20463	22215
scaffold3size1550370_1517524_1518568	1045	MSPC_Peak_1066	21.75	21.651	100.162	Promoter (<=1kb)	1516578	1518333	1756	2	AIPGENE20756	0
scaffold46size824853_297322_299384	2063	MSPC_Peak_1067	24.14	23.906	111.169	Exon (AIPGENE29191/AIPGENE29191_gene, exon 5 of 7)	296916	305056	8141	2	AIPGENE29191	5672
scaffold484size247383_37568_39194	1627	MSPC_Peak_1068	64.104	62.38	305.277	Promoter (<=1kb)	38538	42603	4066	1	AIPGENE23623	0
scaffold4size1549841_1548816_1549967	1152	MSPC_Peak_1069	22.18	22.056	102.143	Promoter (<=1kb)	1549357	1551409	2053	1	AIPGENE18539	0
scaffold189size413044_82328_83404	1077	MSPC_Peak_107	25.14	24.852	115.774	Promoter (<=1kb)	80798	83106	2309	2	AIPGENE22806	0
scaffold51size796692_540688_543173	2486	MSPC_Peak_1070	27.88	27.452	128.392	Exon (AIPGENE24206/AIPGENE24206_gene, exon 1 of 4)	540437	550195	9759	1	AIPGENE24206	251
scaffold6size1486026_390504_391544	1041	MSPC_Peak_1071	25.25	24.956	116.281	Exon (AIPGENE29028/AIPGENE29028_gene, exon 2 of 3)	390334	391706	1373	2	AIPGENE29028	162
scaffold87size648428_526061_527109	1049	MSPC_Peak_1072	42.961	41.943	207.141	Exon (AIPGENE4313/AIPGENE4313_gene, exon 11 of 12)	522036	524192	2157	1	AIPGENE4308	4025
scaffold89size639134_53272_54170	899	MSPC_Peak_1073	24.52	24.265	112.919	Exon (AIPGENE12128/AIPGENE12128_gene, exon 15 of 19)	38719	49120	10402	2	AIPGENE12195	-4152
scaffold110size576893_253914_255130	1217	MSPC_Peak_1074	54.6	53.18	251.442	Exon (AIPGENE9401/AIPGENE9401_gene, exon 1 of 5)	248826	255311	6486	2	AIPGENE9401	181
scaffold375size211139_31446_33734	2289	MSPC_Peak_1075	29.2	28.696	134.471	Exon (AIPGENE8501/AIPGENE8501_gene, exon 9 of 12)	36166	42971	6806	1	AIPGENE8485	-2432
scaffold21size1760220_209985_211384	1400	MSPC_Peak_1076	21.1	21.037	97.169	Distal Intergenic	216466	218288	1823	1	AIPGENE18971	-5082
scaffold71size717949_663819_664673	855	MSPC_Peak_1077	22.18	22.055	102.143	Exon (AIPGENE10501/AIPGENE10501_gene, exon 1 of 2)	661792	666676	4885	2	AIPGENE10501	2003
scaffold102size600150_45396_46136	741	MSPC_Peak_1078	25.79	25.466	118.767	Intron (AIPGENE4345/AIPGENE4345_gene, intron 1 of 3)	44616	57143	12528	1	AIPGENE4345	780
scaffold149size465730_219490_221479	1990	MSPC_Peak_1079	27.01	26.624	124.386	Promoter (<=1kb)	217560	220526	2967	2	AIPGENE1630	0
scaffold260size320762_294810_295562	753	MSPC_Peak_108	36.69	35.873	168.964	Exon (AIPGENE20206/AIPGENE20206_gene, exon 2 of 2)	293564	297456	3893	2	AIPGENE20206	1894
scaffold288size287436_125546_127835	2290	MSPC_Peak_1080	32.59	31.93	150.082	Exon (AIPGENE20474/AIPGENE20474_gene, exon 14 of 16)	118506	122075	3570	1	AIPGENE20463	7040
scaffold171size438356_51331_52207	877	MSPC_Peak_1081	20.66	20.621	95.143	Distal Intergenic	60270	61766	1497	2	AIPGENE14757	9559
scaffold330size250115_121096_122617	1522	MSPC_Peak_1082	21.22	21.151	97.722	Exon (AIPGENE5664/AIPGENE5664_gene, exon 18 of 20)	125356	134231	8876	1	AIPGENE5663	-2739
scaffold402size194862_164186_166101	1916	MSPC_Peak_1083	27.86	27.433	128.3	Promoter (<=1kb)	160866	165076	4211	2	AIPGENE3590	0
scaffold46size824853_290925_291836	912	MSPC_Peak_1084	25.29	24.994	116.465	Distal Intergenic	269252	278586	9335	2	AIPGENE29221	-12339
scaffold484size247383_2747_6177	3431	MSPC_Peak_1085	21.17	21.104	97.491	Promoter (<=1kb)	6366	7511	1146	1	AIPGENE23600	-189
scaffold87size648428_456422_457907	1486	MSPC_Peak_1086	42.55	41.552	195.95	Exon (AIPGENE4286/AIPGENE4286_gene, exon 8 of 13)	470586	476442	5857	1	AIPGENE4288	-12679
scaffold110size576893_249267_250311	1045	MSPC_Peak_1087	26.39	26.037	121.53	Exon (AIPGENE9401/AIPGENE9401_gene, exon 4 of 5)	248826	255311	6486	2	AIPGENE9401	5000
scaffold4size1549841_1329392_1331492	2101	MSPC_Peak_1088	39.95	39.037	183.977	Exon (AIPGENE18522/AIPGENE18522_gene, exon 17 of 19)	1322064	1328265	6202	1	AIPGENE18492	7328
scaffold51size796692_478032_479929	1898	MSPC_Peak_1089	22.81	22.648	105.044	Exon (AIPGENE24158/AIPGENE24158_gene, exon 8 of 16)	474387	485356	10970	1	AIPGENE24158	3645
scaffold335size243503_188454_189354	901	MSPC_Peak_109	42.35	41.359	195.029	Exon (AIPGENE5698/AIPGENE5698_gene, exon 29 of 40)	198596	203271	4676	1	AIPGENE5700	-9242
scaffold6size1486026_384797_386168	1372	MSPC_Peak_1090	21.79	21.688	100.347	Promoter (<=1kb)	382199	384156	1958	2	AIPGENE29013	-641
scaffold89size639134_33858_38136	4279	MSPC_Peak_1091	20.79	20.744	95.741	Exon (AIPGENE12165/AIPGENE12165_gene, exon 5 of 5)	30696	38185	7490	1	AIPGENE12165	3162
scaffold288size287436_114977_116470	1494	MSPC_Peak_1092	21.42	21.338	98.643	Distal Intergenic	118506	122075	3570	1	AIPGENE20463	-2036
scaffold21size1760220_192042_193549	1508	MSPC_Peak_1093	30.54	29.973	140.642	Exon (AIPGENE19044/AIPGENE19044_gene, exon 3 of 3)	192198	195236	3039	2	AIPGENE19044	1687
scaffold102size600150_40522_43363	2842	MSPC_Peak_1094	24.47	24.219	112.689	Promoter (1-2kb)	44616	57143	12528	1	AIPGENE4345	-1253
scaffold149size465730_9326_10456	1131	MSPC_Peak_1095	23.56	23.359	108.498	Exon (AIPGENE1600/AIPGENE1600_gene, exon 2 of 10)	4691	13448	8758	2	AIPGENE1600	2992
scaffold171size438356_47955_50361	2407	MSPC_Peak_1096	22.71	22.552	104.583	Distal Intergenic	39726	42212	2487	1	AIPGENE14781	8229
scaffold402size194862_161863_163470	1608	MSPC_Peak_1097	24.87	24.596	114.531	Exon (AIPGENE3590/AIPGENE3590_gene, exon 5 of 5)	160866	165076	4211	2	AIPGENE3590	1606
scaffold110size576893_199135_199823	689	MSPC_Peak_1098	20.83	20.782	95.926	Exon (AIPGENE9424/AIPGENE9424_gene, exon 2 of 2)	198061	199235	1175	1	AIPGENE9424	1074
scaffold87size648428_357761_359094	1334	MSPC_Peak_1099	34.18	33.455	157.405	Distal Intergenic	375289	380266	4978	2	AIPGENE4293	21172
scaffold119size550493_389255_392336	3082	MSPC_Peak_11	22.87	22.706	105.32	Promoter (<=1kb)	372125	391886	19762	2	AIPGENE17887	0
scaffold10size1280550_833313_834649	1337	MSPC_Peak_110	22.13	22.008	101.912	Distal Intergenic	812692	820747	8056	1	AIPGENE19451	20621
scaffold235size354650_189667_191141	1475	MSPC_Peak_1100	23.79	23.574	109.557	Exon (AIPGENE6564/AIPGENE6564_gene, exon 4 of 36)	167757	192836	25080	2	AIPGENE6564	1695
scaffold71size717949_615970_617711	1742	MSPC_Peak_1101	44.882	43.797	216.075	Exon (AIPGENE10419/AIPGENE10419_gene, exon 12 of 37)	607416	637680	30265	1	AIPGENE10419	8554
scaffold4size1549841_1303848_1304837	990	MSPC_Peak_1102	20.2	20.189	93.024	Exon (AIPGENE18453/AIPGENE18453_gene, exon 2 of 5)	1302622	1305869	3248	2	AIPGENE18453	1032
scaffold51size796692_460475_461110	636	MSPC_Peak_1103	30.57	30.002	140.78	Exon (AIPGENE24184/AIPGENE24184_gene, exon 3 of 22)	458807	473541	14735	1	AIPGENE24184	1668
scaffold89size639134_11048_12623	1576	MSPC_Peak_1104	20.92	20.867	96.34	Exon (AIPGENE12190/AIPGENE12190_gene, exon 2 of 2)	6216	13376	7161	1	AIPGENE12190	4832
scaffold21size1760220_145758_147960	2203	MSPC_Peak_1105	20.1	20.094	92.564	Distal Intergenic	118920	143326	24407	2	AIPGENE18952	-2432
scaffold330size250115_110216_112361	2146	MSPC_Peak_1106	27.81	27.385	128.07	Exon (AIPGENE5664/AIPGENE5664_gene, exon 5 of 20)	108206	124545	16340	1	AIPGENE5664	2010
scaffold46size824853_268207_269827	1621	MSPC_Peak_1107	27.01	26.625	124.386	Exon (AIPGENE29215/AIPGENE29215_gene, exon 3 of 3)	264796	269140	4345	1	AIPGENE29215	3411
scaffold6size1486026_348349_350067	1719	MSPC_Peak_1108	22.81	22.648	105.044	Distal Intergenic	361506	368003	6498	1	AIPGENE29014	-11439
scaffold102size600150_38891_39993	1103	MSPC_Peak_1109	21.09	21.028	97.123	Exon (AIPGENE4342/AIPGENE4342_gene, exon 3 of 3)	44616	57143	12528	1	AIPGENE4345	-4623
scaffold119size550493_47362_48317	956	MSPC_Peak_111	27.33	26.927	125.859	Exon (AIPGENE17886/AIPGENE17886_gene, exon 1 of 2)	47336	49018	1683	1	AIPGENE17886	26
scaffold117size553071_543360_544243	884	MSPC_Peak_1110	21.24	21.17	97.814	Exon (AIPGENE21369/AIPGENE21369_gene, exon 8 of 9)	538182	551949	13768	1	AIPGENE21369	5178
scaffold3size1550370_1500992_1502252	1261	MSPC_Peak_1111	22.1	21.98	101.774	Exon (AIPGENE20733/AIPGENE20733_gene, exon 4 of 4)	1497433	1503305	5873	1	AIPGENE20733	3559
scaffold110size576893_196048_196909	862	MSPC_Peak_1112	24.15	23.915	111.215	Promoter (1-2kb)	198061	199235	1175	1	AIPGENE9424	-1152
scaffold87size648428_341576_342529	954	MSPC_Peak_1113	25.22	24.928	116.142	Distal Intergenic	311845	328936	17092	2	AIPGENE4299	-12640
scaffold288size287436_31777_38422	6646	MSPC_Peak_1114	77.141	74.879	374.815	Exon (AIPGENE20470/AIPGENE20470_gene, exon 1 of 2)	30544	38807	8264	2	AIPGENE20470	385
scaffold12size1245834_1188167_1189061	895	MSPC_Peak_1115	20.73	20.688	95.465	Distal Intergenic	1174164	1185711	11548	2	AIPGENE23322	-2456
scaffold171size438356_10547_11332	786	MSPC_Peak_1116	28.27	27.823	130.188	Distal Intergenic	5446	8728	3283	1	AIPGENE14765	5101
scaffold402size194862_75330_76728	1399	MSPC_Peak_1117	38.51	37.639	177.345	Exon (AIPGENE3609/AIPGENE3609_gene, exon 1 of 2)	72591	78016	5426	2	AIPGENE3609	1288
scaffold235size354650_134533_136923	2391	MSPC_Peak_1118	39.36	38.463	181.259	Exon (AIPGENE6560/AIPGENE6560_gene, exon 3 of 7)	143526	148648	5123	1	AIPGENE6562	-6603
scaffold71size717949_603793_604836	1044	MSPC_Peak_1119	73.963	71.779	350.96	Exon (AIPGENE10508/AIPGENE10508_gene, exon 2 of 2)	603801	605936	2136	2	AIPGENE10508	1100
scaffold98size615536_371250_372161	912	MSPC_Peak_112	34.85	34.102	160.49	Distal Intergenic	374906	382167	7262	1	AIPGENE22389	-2745
scaffold51size796692_398774_400333	1560	MSPC_Peak_1120	20.86	20.81	96.064	Exon (AIPGENE24191/AIPGENE24191_gene, exon 6 of 24)	392755	404986	12232	2	AIPGENE24191	4653
scaffold21size1760220_138013_138624	612	MSPC_Peak_1121	26.51	26.151	122.083	Exon (AIPGENE18952/AIPGENE18952_gene, exon 5 of 19)	118920	143326	24407	2	AIPGENE18952	4702
scaffold46size824853_266220_267206	987	MSPC_Peak_1122	33.86	33.15	155.931	Exon (AIPGENE29215/AIPGENE29215_gene, exon 2 of 3)	264796	269140	4345	1	AIPGENE29215	1424
scaffold102size600150_33991_36098	2108	MSPC_Peak_1123	21.29	21.217	98.044	Intron (AIPGENE4342/AIPGENE4342_gene, intron 2 of 2)	29196	41910	12715	1	AIPGENE4342	4795
scaffold117size553071_526979_527916	938	MSPC_Peak_1124	20.66	20.622	95.143	Exon (AIPGENE21350/AIPGENE21350_gene, exon 3 of 5)	521928	529872	7945	2	AIPGENE21350	1956
scaffold6size1486026_305881_307651	1771	MSPC_Peak_1125	23.88	23.66	109.971	Promoter (<=1kb)	303759	305906	2148	2	AIPGENE29090	0
scaffold330size250115_13744_16451	2708	MSPC_Peak_1126	27.64	27.22	127.287	Promoter (<=1kb)	17276	19491	2216	1	AIPGENE5634	-825
scaffold110size576893_170547_171945	1399	MSPC_Peak_1127	27.5	27.087	126.642	Distal Intergenic	163731	169132	5402	1	AIPGENE9397	6816
scaffold87size648428_273907_275330	1424	MSPC_Peak_1128	26.58	26.218	122.405	Distal Intergenic	263111	268586	5476	2	AIPGENE4307	-5321
scaffold3size1550370_1497518_1498453	936	MSPC_Peak_1129	21.5	21.415	99.011	Exon (AIPGENE20733/AIPGENE20733_gene, exon 1 of 4)	1497433	1503305	5873	1	AIPGENE20733	85
scaffold99size868853_487552_488454	903	MSPC_Peak_113	20.2	20.189	93.024	Exon (AIPGENE1466/AIPGENE1466_gene, exon 2 of 5)	484646	489516	4871	2	AIPGENE1466	1062
scaffold4size1549841_1281604_1282414	811	MSPC_Peak_1130	25.98	25.646	119.642	Exon (AIPGENE18513/AIPGENE18513_gene, exon 1 of 4)	1280744	1286464	5721	1	AIPGENE18513	860
scaffold382size207545_120311_121031	721	MSPC_Peak_1131	32.54	31.883	149.852	Promoter (<=1kb)	109971	119606	9636	2	AIPGENE14025	-705
scaffold235size354650_125147_126696	1550	MSPC_Peak_1132	20.79	20.744	95.741	Promoter (<=1kb)	125826	143040	17215	1	AIPGENE6560	0
scaffold2884size2027_2_614	613	MSPC_Peak_1133	20.43	20.405	94.084	Exon (AIPGENE4972/AIPGENE4972_gene, exon 2 of 2)	188	2027	1840	2	AIPGENE4972	1413
scaffold71size717949_544118_545555	1438	MSPC_Peak_1134	25.58	25.267	117.8	Exon (AIPGENE10547/AIPGENE10547_gene, exon 8 of 29)	532926	560739	27814	1	AIPGENE10547	11192
scaffold12size1245834_1170859_1171727	869	MSPC_Peak_1135	21.53	21.444	99.149	Exon (AIPGENE23259/AIPGENE23259_gene, exon 3 of 16)	1161089	1173731	12643	2	AIPGENE23259	2004
scaffold2113size3929_3281_3964	684	MSPC_Peak_1136	44.318	43.247	213.45	Exon (AIPGENE28361/AIPGENE28361_gene, exon 1 of 2)	1	4126	4126	2	AIPGENE28361	162
scaffold51size796692_381828_382744	917	MSPC_Peak_1137	21.52	21.434	99.103	Exon (AIPGENE24169/AIPGENE24169_gene, exon 2 of 13)	381527	392388	10862	1	AIPGENE24169	301
scaffold21size1760220_45989_47544	1556	MSPC_Peak_1138	34.95	34.198	160.951	Promoter (<=1kb)	23547	46356	22810	2	AIPGENE19022	0
scaffold46size824853_264806_265784	979	MSPC_Peak_1139	27.19	26.795	125.215	Exon (AIPGENE29215/AIPGENE29215_gene, exon 1 of 3)	264796	269140	4345	1	AIPGENE29215	10
scaffold24size1035001_617540_618461	922	MSPC_Peak_114	35.08	34.323	161.549	Exon (AIPGENE10028/AIPGENE10028_gene, exon 15 of 21)	623745	627338	3594	1	AIPGENE10017	-5284
scaffold6size1486026_286680_287641	962	MSPC_Peak_1140	22.75	22.591	104.768	Promoter (<=1kb)	286796	290764	3969	1	AIPGENE29015	0
scaffold117size553071_495550_496522	973	MSPC_Peak_1141	22.2	22.074	102.235	Intron (AIPGENE21349/AIPGENE21349_gene, intron 1 of 2)	483825	499279	15455	1	AIPGENE21348	11725
scaffold184size420236_416838_417714	877	MSPC_Peak_1142	21.44	21.358	98.735	Exon (AIPGENE13446/AIPGENE13446_gene, exon 2 of 2)	416842	418556	1715	2	AIPGENE13446	842
scaffold102size600150_24783_26711	1929	MSPC_Peak_1143	22.73	22.572	104.676	Exon (AIPGENE4348/AIPGENE4348_gene, exon 1 of 2)	24736	28308	3573	1	AIPGENE4348	47
scaffold110size576893_153977_155026	1050	MSPC_Peak_1144	21.91	21.801	100.899	Promoter (<=1kb)	146887	153461	6575	2	AIPGENE9432	-516
scaffold4size1549841_1277585_1279504	1920	MSPC_Peak_1145	25.54	25.23	117.616	Exon (AIPGENE18485/AIPGENE18485_gene, exon 1 of 5)	1276604	1280608	4005	1	AIPGENE18485	981
scaffold87size648428_268555_269481	927	MSPC_Peak_1146	30.69	30.116	141.333	Promoter (<=1kb)	263111	268586	5476	2	AIPGENE4307	0
scaffold235size354650_96176_97665	1490	MSPC_Peak_1147	21.3	21.226	98.09	Intron (AIPGENE6563/AIPGENE6563_gene, intron 6 of 17)	77176	118002	40827	1	AIPGENE6563	19000
scaffold3size1550370_1471189_1471946	758	MSPC_Peak_1148	26.47	26.114	121.899	Promoter (<=1kb)	1468016	1471823	3808	2	AIPGENE20763	0
scaffold382size207545_117310_119095	1786	MSPC_Peak_1149	29.27	28.762	134.793	Exon (AIPGENE14025/AIPGENE14025_gene, exon 2 of 6)	109971	119606	9636	2	AIPGENE14025	511
scaffold137size497398_29116_30880	1765	MSPC_Peak_115	43.7	42.659	201.246	Promoter (<=1kb)	31226	33840	2615	1	AIPGENE11758	-346
scaffold71size717949_510266_512107	1842	MSPC_Peak_1150	38.28	37.417	176.286	Distal Intergenic	500001	506496	6496	2	AIPGENE10499	-3770
scaffold12size1245834_1165276_1166654	1379	MSPC_Peak_1151	22.39	22.25	103.11	Exon (AIPGENE23259/AIPGENE23259_gene, exon 9 of 16)	1161089	1173731	12643	2	AIPGENE23259	7077
scaffold51size796692_315252_316314	1063	MSPC_Peak_1152	20.18	20.17	92.932	Exon (AIPGENE24182/AIPGENE24182_gene, exon 2 of 26)	296398	316647	20250	2	AIPGENE24182	333
scaffold433size171379_155358_156751	1394	MSPC_Peak_1153	23.09	22.916	106.333	Exon (AIPGENE8197/AIPGENE8197_gene, exon 13 of 20)	129009	148306	19298	2	AIPGENE8196	-7052
scaffold46size824853_259996_261654	1659	MSPC_Peak_1154	31.81	31.188	146.49	Promoter (<=1kb)	222855	259796	36942	2	AIPGENE29238	-200
scaffold268size328738_299134_301035	1902	MSPC_Peak_1155	30.22	29.667	139.168	Intron (AIPGENE7740/AIPGENE7740_gene, intron 1 of 1)	296236	304206	7971	2	AIPGENE7740	3171
scaffold6size1486026_275187_275885	699	MSPC_Peak_1156	27.4	26.993	126.182	Intron (AIPGENE29003/AIPGENE29003_gene, intron 2 of 2)	274631	279986	5356	2	AIPGENE29003	4101
scaffold3245size1712_676_1576	901	MSPC_Peak_1157	27.39	26.984	126.136	Exon (AIPGENE4260/AIPGENE4260_gene, exon 4 of 8)	71	1712	1642	1	AIPGENE4260	605
scaffold4size1549841_1274246_1276398	2153	MSPC_Peak_1158	39.05	38.166	188.95	Promoter (<=1kb)	1276604	1280608	4005	1	AIPGENE18485	-206
scaffold110size576893_79704_80440	737	MSPC_Peak_1159	23.15	22.972	106.61	Distal Intergenic	73736	76983	3248	1	AIPGENE9392	5968
scaffold5size1497922_969196_970783	1588	MSPC_Peak_116	21.85	21.745	100.623	Exon (AIPGENE27093/AIPGENE27093_gene, exon 5 of 7)	968226	971632	3407	1	AIPGENE27093	970
scaffold117size553071_473753_474692	940	MSPC_Peak_1160	30.59	30.021	140.872	Distal Intergenic	478532	499279	20748	1	AIPGENE21349	-3840
scaffold184size420236_402267_403958	1692	MSPC_Peak_1161	54.541	53.125	260.929	Distal Intergenic	361254	391056	29803	2	AIPGENE13454	-11211
scaffold329size251004_71242_71998	757	MSPC_Peak_1162	28.57	28.103	131.57	Promoter (<=1kb)	61260	70416	9157	2	AIPGENE16271	-826
scaffold235size354650_87829_88664	836	MSPC_Peak_1163	26.91	26.531	123.925	Exon (AIPGENE6563/AIPGENE6563_gene, exon 4 of 18)	77176	118002	40827	1	AIPGENE6563	10653
scaffold3size1550370_1469201_1470259	1059	MSPC_Peak_1164	53.261	51.885	254.988	Promoter (1-2kb)	1461024	1467943	6920	2	AIPGENE20665	-1258
scaffold382size207545_49507_51066	1560	MSPC_Peak_1165	22.57	22.42	103.939	Promoter (<=1kb)	51836	55321	3486	1	AIPGENE14014	-770
scaffold594size96265_15766_16446	681	MSPC_Peak_1166	23.35	23.161	107.531	Distal Intergenic	5286	7393	2108	1	AIPGENE14872	10480
scaffold71size717949_469696_471677	1982	MSPC_Peak_1167	27.38	26.975	126.09	Exon (AIPGENE10513/AIPGENE10513_gene, exon 6 of 6)	467756	471960	4205	1	AIPGENE10513	1940
scaffold12size1245834_1105763_1107688	1926	MSPC_Peak_1168	32.56	31.902	149.944	Downstream (<1kb)	1108521	1115791	7271	2	AIPGENE23368	8103
scaffold51size796692_313920_314949	1030	MSPC_Peak_1169	21.37	21.291	98.412	Exon (AIPGENE24182/AIPGENE24182_gene, exon 5 of 26)	296398	316647	20250	2	AIPGENE24182	1698
scaffold410size188238_53025_53783	759	MSPC_Peak_117	20.02	20.019	92.196	Promoter (<=1kb)	54186	63097	8912	1	AIPGENE5395	-403
scaffold46size824853_179131_181423	2293	MSPC_Peak_1170	22.18	22.055	102.143	Exon (AIPGENE29213/AIPGENE29213_gene, exon 8 of 15)	159969	175446	15478	2	AIPGENE29242	-3685
scaffold268size328738_279523_280918	1396	MSPC_Peak_1171	20.05	20.047	92.334	Distal Intergenic	263205	275816	12612	2	AIPGENE7746	-3707
scaffold433size171379_8156_9164	1009	MSPC_Peak_1172	27.85	27.423	128.254	Exon (AIPGENE8198/AIPGENE8198_gene, exon 6 of 9)	481	21256	20776	2	AIPGENE8198	12092
scaffold110size576893_24501_26381	1881	MSPC_Peak_1173	35.52	34.745	163.576	Exon (AIPGENE9419/AIPGENE9419_gene, exon 7 of 23)	12716	42145	29430	1	AIPGENE9419	11785
scaffold4size1549841_1262242_1265029	2788	MSPC_Peak_1174	47.876	46.701	229.982	Promoter (<=1kb)	1265224	1276535	11312	1	AIPGENE18537	-195
scaffold235size354650_80919_82065	1147	MSPC_Peak_1175	25.06	24.777	115.406	Intron (AIPGENE6563/AIPGENE6563_gene, intron 2 of 17)	77176	118002	40827	1	AIPGENE6563	3743
scaffold6size1486026_271365_272265	901	MSPC_Peak_1176	30.69	30.116	141.333	Downstream (2-3kb)	251459	265476	14018	2	AIPGENE29037	-5889
scaffold87size648428_133940_137036	3097	MSPC_Peak_1177	41.29	40.341	190.147	Exon (AIPGENE4317/AIPGENE4317_gene, exon 1 of 2)	132536	139556	7021	1	AIPGENE4317	1404
scaffold117size553071_470948_473026	2079	MSPC_Peak_1178	30.96	30.373	142.576	Distal Intergenic	478532	499279	20748	1	AIPGENE21349	-5506
scaffold3size1550370_1435537_1436633	1097	MSPC_Peak_1179	24.34	24.095	112.09	Exon (AIPGENE20770/AIPGENE20770_gene, exon 4 of 4)	1435332	1444483	9152	2	AIPGENE20770	7850
scaffold189size413044_53164_53934	771	MSPC_Peak_118	30.66	30.088	141.195	Exon (AIPGENE22810/AIPGENE22810_gene, exon 2 of 2)	33058	48706	15649	2	AIPGENE22830	-4458
scaffold184size420236_373102_374152	1051	MSPC_Peak_1180	32.39	31.74	149.161	Intron (AIPGENE13454/AIPGENE13454_gene, intron 17 of 33)	361254	391056	29803	2	AIPGENE13454	16904
scaffold71size717949_420930_422019	1090	MSPC_Peak_1181	20.17	20.16	92.886	Downstream (<1kb)	422046	438396	16351	2	AIPGENE10532	16377
scaffold12size1245834_1091059_1093076	2018	MSPC_Peak_1182	28.73	28.255	132.307	Exon (AIPGENE23261/AIPGENE23261_gene, exon 2 of 6)	1095731	1097779	2049	1	AIPGENE23323	-2655
scaffold540size116398_64214_65575	1362	MSPC_Peak_1183	73.665	71.492	349.578	Distal Intergenic	69375	73097	3723	1	AIPGENE19773	-3800
scaffold46size824853_138049_139106	1058	MSPC_Peak_1184	20.03	20.028	92.242	Exon (AIPGENE29245/AIPGENE29245_gene, exon 2 of 3)	136445	139736	3292	2	AIPGENE29245	630
scaffold803size36675_35946_36689	744	MSPC_Peak_1185	32.6	31.939	150.129	Distal Intergenic	27546	34935	7390	1	AIPGENE28214	8400
scaffold118size587457_538876_541472	2597	MSPC_Peak_1186	21.08	21.019	97.077	Promoter (<=1kb)	539232	562020	22789	1	AIPGENE10378	0
scaffold382size207545_35977_37361	1385	MSPC_Peak_1187	20.16	20.15	92.84	Promoter (<=1kb)	37726	38832	1107	1	AIPGENE14041	-365
scaffold289size421263_313130_314278	1149	MSPC_Peak_1188	24	23.772	110.524	Promoter (<=1kb)	313496	314189	694	1	AIPGENE18855	0
scaffold268size328738_275278_276003	726	MSPC_Peak_1189	20.98	20.924	96.616	Promoter (<=1kb)	263205	275816	12612	2	AIPGENE7746	0
scaffold260size320762_285153_286198	1046	MSPC_Peak_119	42.89	41.876	197.516	Promoter (<=1kb)	287066	292099	5034	1	AIPGENE20208	-868
scaffold235size354650_70202_71426	1225	MSPC_Peak_1190	21.3	21.226	98.09	Exon (AIPGENE6554/AIPGENE6554_gene, exon 4 of 4)	67026	71847	4822	1	AIPGENE6554	3176
scaffold4size1549841_1228542_1229270	729	MSPC_Peak_1191	20.22	20.208	93.117	Exon (AIPGENE18550/AIPGENE18550_gene, exon 40 of 43)	1232044	1233713	1670	1	AIPGENE18529	-2774
scaffold51size796692_291809_293010	1202	MSPC_Peak_1192	24.26	24.019	111.721	Exon (AIPGENE24124/AIPGENE24124_gene, exon 4 of 5)	286367	296151	9785	1	AIPGENE24124	5442
scaffold413size185323_166660_168873	2214	MSPC_Peak_1193	24.65	24.389	113.517	Promoter (1-2kb)	170106	174505	4400	1	AIPGENE22133	-1233
scaffold184size420236_329625_330349	725	MSPC_Peak_1194	35.35	34.585	162.793	Intron (AIPGENE13441/AIPGENE13441_gene, intron 4 of 4)	332929	341816	8888	2	AIPGENE13472	11467
scaffold117size553071_429643_430630	988	MSPC_Peak_1195	21.06	21	96.985	Exon (AIPGENE21332/AIPGENE21332_gene, exon 9 of 17)	420509	438142	17634	2	AIPGENE21332	7512
scaffold71size717949_352757_353352	596	MSPC_Peak_1196	21.53	21.444	99.149	Exon (AIPGENE10551/AIPGENE10551_gene, exon 3 of 6)	351636	357116	5481	2	AIPGENE10551	3764
scaffold194size407781_301936_302659	724	MSPC_Peak_1197	20.02	20.019	92.196	Intron (AIPGENE2033/AIPGENE2033_gene, intron 1 of 4)	292303	303206	10904	2	AIPGENE2033	547
scaffold12size1245834_1074344_1076790	2447	MSPC_Peak_1198	52.12	50.781	249.692	Exon (AIPGENE23267/AIPGENE23267_gene, exon 3 of 4)	1072891	1077907	5017	1	AIPGENE23267	1453
scaffold46size824853_113897_116544	2648	MSPC_Peak_1199	25.83	25.504	118.952	Exon (AIPGENE29237/AIPGENE29237_gene, exon 13 of 27)	103486	136064	32579	1	AIPGENE29237	10411
scaffold560size108098_64098_65350	1253	MSPC_Peak_12	27.4	26.993	126.182	Exon (AIPGENE6606/AIPGENE6606_gene, exon 7 of 9)	60456	68567	8112	1	AIPGENE6606	3642
scaffold441size165390_13551_14515	965	MSPC_Peak_120	35.36	34.594	162.839	Exon (AIPGENE17301/AIPGENE17301_gene, exon 7 of 7)	21406	29938	8533	1	AIPGENE17302	-6891
scaffold540size116398_16564_17532	969	MSPC_Peak_1200	23.36	23.17	107.577	Promoter (1-2kb)	4544	15326	10783	2	AIPGENE19771	-1238
scaffold803size36675_31989_32851	863	MSPC_Peak_1201	24.29	24.048	111.86	Exon (AIPGENE28214/AIPGENE28214_gene, exon 3 of 4)	27546	34935	7390	1	AIPGENE28214	4443
scaffold289size421263_279898_282285	2388	MSPC_Peak_1202	22.18	22.055	102.143	Promoter (<=1kb)	275109	279096	3988	2	AIPGENE18860	-802
scaffold118size587457_514095_515493	1399	MSPC_Peak_1203	46.99	45.84	216.397	Downstream (<1kb)	516099	520362	4264	2	AIPGENE10393	4869
scaffold268size328738_267992_269032	1041	MSPC_Peak_1204	27.64	27.22	127.287	Exon (AIPGENE7746/AIPGENE7746_gene, exon 7 of 12)	263205	275816	12612	2	AIPGENE7746	6784
scaffold3size1550370_1397960_1399061	1102	MSPC_Peak_1205	21.12	21.057	97.261	Downstream (<1kb)	1399651	1404803	5153	2	AIPGENE20849	5742
scaffold4size1549841_1208008_1209426	1419	MSPC_Peak_1206	30.32	29.763	139.629	Exon (AIPGENE18550/AIPGENE18550_gene, exon 6 of 43)	1204040	1230700	26661	1	AIPGENE18551	3968
scaffold413size185323_147639_148506	868	MSPC_Peak_1207	22.91	22.744	105.504	Distal Intergenic	152946	155444	2499	1	AIPGENE22147	-4440
scaffold235size354650_63663_65149	1487	MSPC_Peak_1208	68.73	66.803	316.513	Promoter (1-2kb)	67026	71847	4822	1	AIPGENE6554	-1877
scaffold51size796692_264897_265981	1085	MSPC_Peak_1209	37.3	36.468	171.773	Downstream (<1kb)	256107	263031	6925	1	AIPGENE24154	8790
scaffold335size243503_182892_183850	959	MSPC_Peak_121	26.88	26.502	123.787	Exon (AIPGENE5698/AIPGENE5698_gene, exon 25 of 40)	198596	203271	4676	1	AIPGENE5700	-14746
scaffold564size106518_85942_86973	1032	MSPC_Peak_1210	24.49	24.238	112.781	Intron (AIPGENE7966/AIPGENE7966_gene, intron 1 of 4)	88768	91496	2729	2	AIPGENE7964	4523
scaffold194size407781_289948_291319	1372	MSPC_Peak_1211	20.29	20.274	93.439	Exon (AIPGENE2022/AIPGENE2022_gene, exon 30 of 32)	292303	303206	10904	2	AIPGENE2033	11887
scaffold184size420236_311783_312615	833	MSPC_Peak_1212	20.53	20.5	94.544	Exon (AIPGENE13453/AIPGENE13453_gene, exon 27 of 27)	316186	333005	16820	1	AIPGENE13441	-3571
scaffold117size553071_396136_396898	763	MSPC_Peak_1213	31.87	31.245	146.767	Exon (AIPGENE21358/AIPGENE21358_gene, exon 2 of 9)	390892	407007	16116	1	AIPGENE21358	5244
scaffold71size717949_226952_229113	2162	MSPC_Peak_1214	30.43	29.866	140.135	Exon (AIPGENE10527/AIPGENE10527_gene, exon 5 of 13)	223315	231939	8625	1	AIPGENE10527	3637
scaffold803size36675_13272_14801	1530	MSPC_Peak_1215	32.09	31.452	147.78	Exon (AIPGENE28212/AIPGENE28212_gene, exon 1 of 2)	10183	14886	4704	2	AIPGENE28212	85
scaffold12size1245834_1070131_1070918	788	MSPC_Peak_1216	20.29	20.275	93.439	Distal Intergenic	1068211	1069812	1602	1	AIPGENE23337	1920
scaffold540size116398_434_1307	874	MSPC_Peak_1217	24.79	24.521	114.162	Exon (AIPGENE19769/AIPGENE19769_gene, exon 4 of 4)	575	4226	3652	2	AIPGENE19769	2919
scaffold289size421263_192087_193680	1594	MSPC_Peak_1218	31.36	30.754	144.418	Promoter (<=1kb)	193656	194942	1287	1	AIPGENE18832	0
scaffold118size587457_465284_465997	714	MSPC_Peak_1219	21.98	21.867	101.222	Promoter (<=1kb)	452404	464332	11929	2	AIPGENE10389	-952
scaffold10size1280550_823248_825175	1928	MSPC_Peak_122	20.32	20.303	93.577	Distal Intergenic	812692	820747	8056	1	AIPGENE19451	10556
scaffold46size824853_98134_98836	703	MSPC_Peak_1220	26.26	25.912	120.932	Distal Intergenic	103486	136064	32579	1	AIPGENE29237	-4650
scaffold268size328738_206210_207346	1137	MSPC_Peak_1221	28.75	28.272	132.399	Promoter (<=1kb)	206296	225212	18917	1	AIPGENE7737	0
scaffold413size185323_107791_108736	946	MSPC_Peak_1222	30.42	29.856	140.089	Exon (AIPGENE22131/AIPGENE22131_gene, exon 4 of 7)	104767	110816	6050	2	AIPGENE22131	2080
scaffold3size1550370_1342935_1344129	1195	MSPC_Peak_1223	22.8	22.639	104.998	Exon (AIPGENE20670/AIPGENE20670_gene, exon 16 of 28)	1304346	1323625	19280	2	AIPGENE20758	-19310
scaffold4size1549841_1175306_1178049	2744	MSPC_Peak_1224	26.22	25.875	120.748	Promoter (<=1kb)	1175039	1177374	2336	2	AIPGENE18460	0
scaffold51size796692_260439_262082	1644	MSPC_Peak_1225	22.5	22.354	103.616	Exon (AIPGENE24154/AIPGENE24154_gene, exon 4 of 8)	256107	263031	6925	1	AIPGENE24154	4332
scaffold564size106518_17875_19560	1686	MSPC_Peak_1226	41.88	40.907	192.865	Exon (AIPGENE7962/AIPGENE7962_gene, exon 2 of 9)	1	21266	21266	2	AIPGENE7962	1706
scaffold194size407781_253359_254039	681	MSPC_Peak_1227	32.6	31.939	150.129	Promoter (<=1kb)	253426	255306	1881	1	AIPGENE2016	0
scaffold6size1486026_257532_258578	1047	MSPC_Peak_1228	33.15	32.466	152.661	Intron (AIPGENE29037/AIPGENE29037_gene, intron 1 of 3)	251459	265476	14018	2	AIPGENE29037	6898
scaffold184size420236_254885_255891	1007	MSPC_Peak_1229	22.45	22.307	103.386	Exon (AIPGENE13483/AIPGENE13483_gene, exon 6 of 17)	216797	262618	45822	2	AIPGENE13482	6727
scaffold98size615536_299183_300932	1750	MSPC_Peak_123	22.65	22.497	104.307	Promoter (<=1kb)	297345	300876	3532	2	AIPGENE22350	0
scaffold117size553071_391235_392651	1417	MSPC_Peak_1230	20.7	20.66	95.327	Exon (AIPGENE21358/AIPGENE21358_gene, exon 1 of 9)	390892	407007	16116	1	AIPGENE21358	343
scaffold289size421263_165617_167766	2150	MSPC_Peak_1231	32.25	31.606	148.517	Promoter (<=1kb)	164425	166366	1942	2	AIPGENE18846	0
scaffold413size185323_50721_51500	780	MSPC_Peak_1232	21.63	21.538	99.61	Exon (AIPGENE22128/AIPGENE22128_gene, exon 3 of 16)	37052	53926	16875	2	AIPGENE22128	2426
scaffold46size824853_87924_89123	1200	MSPC_Peak_1233	23.29	23.105	107.254	Distal Intergenic	70620	77836	7217	2	AIPGENE29250	-10088
scaffold587size98269_65093_65966	874	MSPC_Peak_1234	24.63	24.37	113.425	Intron (AIPGENE25342/AIPGENE25342_gene, intron 1 of 7)	50931	67816	16886	2	AIPGENE25342	1850
scaffold268size328738_190920_193106	2187	MSPC_Peak_1235	72.85	70.73	345.802	Promoter (<=1kb)	189506	191526	2021	2	AIPGENE7741	0
scaffold36size913768_882956_885131	2176	MSPC_Peak_1236	60.379	58.746	288.007	Promoter (<=1kb)	878733	883472	4740	2	AIPGENE27602	0
scaffold3size1550370_1300627_1302572	1946	MSPC_Peak_1237	26.34	25.99	121.3	Exon (AIPGENE20822/AIPGENE20822_gene, exon 21 of 23)	1288181	1303638	15458	1	AIPGENE20822	12446
scaffold4size1549841_1167085_1169110	2026	MSPC_Peak_1238	29.2	28.697	134.471	Promoter (<=1kb)	1169124	1172402	3279	1	AIPGENE18549	-14
scaffold6size1486026_250407_251503	1097	MSPC_Peak_1239	23.5	23.303	108.221	Exon (AIPGENE29037/AIPGENE29037_gene, exon 4 of 4)	251459	265476	14018	2	AIPGENE29037	13973
scaffold24size1035001_542355_543949	1595	MSPC_Peak_124	21.56	21.471	99.287	Exon (AIPGENE9939/AIPGENE9939_gene, exon 12 of 14)	538545	540201	1657	1	AIPGENE9982	3810
scaffold194size407781_221274_222191	918	MSPC_Peak_1240	21.16	21.094	97.445	Intron (AIPGENE2008/AIPGENE2008_gene, intron 2 of 5)	218976	227680	8705	1	AIPGENE2008	2298
scaffold51size796692_217552_220823	3272	MSPC_Peak_1241	20.31	20.293	93.531	Exon (AIPGENE24126/AIPGENE24126_gene, exon 2 of 3)	213170	224777	11608	2	AIPGENE24126	3954
scaffold12size1245834_1041519_1042537	1019	MSPC_Peak_1242	26.34	25.989	121.3	Exon (AIPGENE23297/AIPGENE23297_gene, exon 5 of 6)	1037151	1050886	13736	1	AIPGENE23297	4368
scaffold289size421263_116740_118113	1374	MSPC_Peak_1243	22.23	22.101	102.373	Exon (AIPGENE18853/AIPGENE18853_gene, exon 33 of 53)	104611	108884	4274	1	AIPGENE18882	12129
scaffold38size893299_654247_655843	1597	MSPC_Peak_1244	59.624	58.038	284.507	Promoter (<=1kb)	654569	658511	3943	1	AIPGENE26671	0
scaffold184size420236_222964_224212	1249	MSPC_Peak_1245	24.39	24.143	112.32	Exon (AIPGENE13483/AIPGENE13483_gene, exon 11 of 17)	209946	216838	6893	1	AIPGENE13477	13018
scaffold30size940304_802350_804228	1879	MSPC_Peak_1246	39.89	38.979	183.7	Exon (AIPGENE11556/AIPGENE11556_gene, exon 2 of 9)	801323	806650	5328	1	AIPGENE11556	1027
scaffold118size587457_373579_375768	2190	MSPC_Peak_1247	20.32	20.303	93.577	Exon (AIPGENE10362/AIPGENE10362_gene, exon 2 of 2)	373458	377642	4185	2	AIPGENE10362	1874
scaffold117size553071_348460_350072	1613	MSPC_Peak_1248	23.35	23.161	107.531	Intron (AIPGENE21339/AIPGENE21339_gene, intron 1 of 3)	346722	357378	10657	1	AIPGENE21339	1738
scaffold447size162302_74886_75516	631	MSPC_Peak_1249	21.65	21.556	99.702	Exon (AIPGENE16729/AIPGENE16729_gene, exon 39 of 42)	78266	81884	3619	1	AIPGENE16736	-2750
scaffold99size868853_403978_405441	1464	MSPC_Peak_125	20.73	20.688	95.465	Intron (AIPGENE1521/AIPGENE1521_gene, intron 12 of 18)	386796	392294	5499	2	AIPGENE1472	-11684
scaffold413size185323_44748_46075	1328	MSPC_Peak_1250	35.39	34.624	162.977	Exon (AIPGENE22128/AIPGENE22128_gene, exon 15 of 16)	37052	53926	16875	2	AIPGENE22128	7851
scaffold46size824853_56928_57859	932	MSPC_Peak_1251	23.67	23.462	109.004	Exon (AIPGENE29239/AIPGENE29239_gene, exon 6 of 24)	41865	64046	22182	2	AIPGENE29239	6187
scaffold587size98269_43332_46516	3185	MSPC_Peak_1252	37.34	36.507	171.957	Exon (AIPGENE25336/AIPGENE25336_gene, exon 2 of 7)	39654	48246	8593	2	AIPGENE25336	1730
scaffold268size328738_165081_166015	935	MSPC_Peak_1253	22.48	22.335	103.524	Distal Intergenic	162956	164022	1067	1	AIPGENE7747	2125
scaffold3size1550370_1242932_1244111	1180	MSPC_Peak_1254	20.85	20.801	96.018	Promoter (1-2kb)	1245951	1253264	7314	1	AIPGENE20821	-1840
scaffold36size913768_692954_694514	1561	MSPC_Peak_1255	35.76	34.978	164.681	Exon (AIPGENE27657/AIPGENE27657_gene, exon 13 of 18)	683442	687531	4090	1	AIPGENE27686	9512
scaffold4size1549841_1143235_1146667	3433	MSPC_Peak_1256	30.33	29.772	139.675	Exon (AIPGENE18566/AIPGENE18566_gene, exon 5 of 15)	1140489	1149014	8526	2	AIPGENE18566	2347
scaffold6size1486026_215035_216530	1496	MSPC_Peak_1257	28.64	28.168	131.892	Downstream (<1kb)	217235	218515	1281	2	AIPGENE29000	1985
scaffold289size421263_80753_81747	995	MSPC_Peak_1258	21.71	21.613	99.978	Exon (AIPGENE18877/AIPGENE18877_gene, exon 23 of 24)	65909	77466	11558	2	AIPGENE18838	-3287
scaffold194size407781_214939_215982	1044	MSPC_Peak_1259	99.291	96.538	477.786	Distal Intergenic	218976	227680	8705	1	AIPGENE2008	-2994
scaffold5size1497922_950182_951072	891	MSPC_Peak_126	23.28	23.097	107.208	Distal Intergenic	942126	948271	6146	1	AIPGENE27077	8056
scaffold38size893299_650324_652507	2184	MSPC_Peak_1260	29.14	28.641	134.195	Distal Intergenic	654569	658511	3943	1	AIPGENE26671	-2062
scaffold51size796692_203802_204709	908	MSPC_Peak_1261	27.02	26.633	124.432	Promoter (<=1kb)	204237	206363	2127	1	AIPGENE24142	0
scaffold12size1245834_1039957_1041490	1534	MSPC_Peak_1262	25.81	25.486	118.859	Exon (AIPGENE23297/AIPGENE23297_gene, exon 3 of 6)	1037151	1050886	13736	1	AIPGENE23297	2806
scaffold117size553071_346118_347713	1596	MSPC_Peak_1263	22.03	21.914	101.452	Promoter (<=1kb)	346722	357378	10657	1	AIPGENE21339	0
scaffold118size587457_357249_358767	1519	MSPC_Peak_1264	21.17	21.104	97.491	Promoter (<=1kb)	357962	373324	15363	1	AIPGENE10366	0
scaffold30size940304_682425_683661	1237	MSPC_Peak_1265	26.89	26.512	123.833	Downstream (<1kb)	679192	681669	2478	1	AIPGENE11568	3233
scaffold184size420236_183424_184399	976	MSPC_Peak_1266	22.2	22.073	102.235	Exon (AIPGENE13442/AIPGENE13442_gene, exon 2 of 23)	176774	185896	9123	2	AIPGENE13442	1497
scaffold46size824853_39355_40311	957	MSPC_Peak_1267	29.68	29.153	136.681	Downstream (1-2kb)	32354	35276	2923	2	AIPGENE29214	-4079
scaffold587size98269_25006_26985	1980	MSPC_Peak_1268	22.25	22.119	102.465	Exon (AIPGENE25340/AIPGENE25340_gene, exon 4 of 7)	29016	33260	4245	1	AIPGENE25341	-2031
scaffold3size1550370_1228212_1230192	1981	MSPC_Peak_1269	36.98	36.158	170.299	Exon (AIPGENE20848/AIPGENE20848_gene, exon 3 of 3)	1227873	1233671	5799	2	AIPGENE20848	3479
scaffold260size320762_270469_271276	808	MSPC_Peak_127	23.13	22.953	106.518	Exon (AIPGENE20195/AIPGENE20195_gene, exon 2 of 2)	269006	271801	2796	1	AIPGENE20195	1463
scaffold4size1549841_1115369_1116150	782	MSPC_Peak_1270	24.65	24.389	113.517	Promoter (<=1kb)	1115434	1120881	5448	1	AIPGENE18451	0
scaffold447size162302_29185_30330	1146	MSPC_Peak_1271	23.27	23.087	107.162	Promoter (1-2kb)	31896	41233	9338	1	AIPGENE16732	-1566
scaffold268size328738_57726_58488	763	MSPC_Peak_1272	32.69	32.025	150.543	Promoter (1-2kb)	59616	61718	2103	1	AIPGENE7754	-1128
scaffold289size421263_59582_61307	1726	MSPC_Peak_1273	43.367	42.335	209.029	Downstream (1-2kb)	62551	65016	2466	2	AIPGENE18844	3709
scaffold413size185323_33832_35079	1248	MSPC_Peak_1274	20.86	20.81	96.064	Exon (AIPGENE22142/AIPGENE22142_gene, exon 5 of 5)	23076	34235	11160	1	AIPGENE22142	10756
scaffold36size913768_687876_689677	1802	MSPC_Peak_1275	22.27	22.138	102.557	Exon (AIPGENE27657/AIPGENE27657_gene, exon 18 of 18)	683442	687531	4090	1	AIPGENE27686	4434
scaffold6size1486026_162411_167871	5461	MSPC_Peak_1276	39.78	38.871	183.194	Exon (AIPGENE29069/AIPGENE29069_gene, exon 10 of 34)	198856	201986	3131	1	AIPGENE28992	-30985
scaffold12size1245834_1016631_1017474	844	MSPC_Peak_1277	28.59	28.122	131.662	Exon (AIPGENE23264/AIPGENE23264_gene, exon 2 of 3)	1015069	1017551	2483	2	AIPGENE23264	77
scaffold30size940304_587277_588215	939	MSPC_Peak_1278	23.15	22.972	106.61	Promoter (<=1kb)	582056	587922	5867	2	AIPGENE11610	0
scaffold51size796692_126337_128348	2012	MSPC_Peak_1279	27.43	27.021	126.32	Exon (AIPGENE24130/AIPGENE24130_gene, exon 19 of 34)	107416	137107	29692	1	AIPGENE24130	18921
scaffold335size243503_181522_182444	923	MSPC_Peak_128	25.55	25.239	117.662	Exon (AIPGENE5698/AIPGENE5698_gene, exon 22 of 40)	165526	197491	31966	1	AIPGENE5698	15996
scaffold184size420236_146400_149430	3031	MSPC_Peak_1280	64.163	62.436	305.553	Promoter (<=1kb)	132312	145696	13385	2	AIPGENE13448	-704
scaffold117size553071_207089_209059	1971	MSPC_Peak_1281	26.02	25.685	119.827	Exon (AIPGENE21347/AIPGENE21347_gene, exon 1 of 14)	195474	209412	13939	2	AIPGENE21347	353
scaffold118size587457_289527_290455	929	MSPC_Peak_1282	24.5	24.248	112.827	Exon (AIPGENE10396/AIPGENE10396_gene, exon 9 of 10)	283264	290777	7514	1	AIPGENE10396	6263
scaffold194size407781_187320_188759	1440	MSPC_Peak_1283	38.08	37.224	175.365	Distal Intergenic	160886	175856	14971	1	AIPGENE2010	26434
scaffold38size893299_597022_598932	1911	MSPC_Peak_1284	29.16	28.661	134.287	Distal Intergenic	592984	595152	2169	1	AIPGENE26705	4038
scaffold587size98269_18683_20360	1678	MSPC_Peak_1285	25.93	25.598	119.412	Intron (AIPGENE25340/AIPGENE25340_gene, intron 1 of 6)	18346	28519	10174	1	AIPGENE25340	337
scaffold413size185323_21341_22701	1361	MSPC_Peak_1286	25.21	24.918	116.096	Promoter (<=1kb)	23076	34235	11160	1	AIPGENE22142	-375
scaffold289size421263_54205_54821	617	MSPC_Peak_1287	20.93	20.877	96.386	Distal Intergenic	47336	50389	3054	1	AIPGENE18874	6869
scaffold3size1550370_1211958_1213421	1464	MSPC_Peak_1288	24.83	24.559	114.346	Exon (AIPGENE20675/AIPGENE20675_gene, exon 1 of 2)	1211841	1212787	947	1	AIPGENE20675	117
scaffold4size1549841_1085296_1086433	1138	MSPC_Peak_1289	22.8	22.639	104.998	Distal Intergenic	1078164	1083238	5075	1	AIPGENE18526	7132
scaffold10size1280550_797088_798692	1605	MSPC_Peak_129	28.48	28.02	131.155	Distal Intergenic	786757	790322	3566	2	AIPGENE19404	-6766
scaffold447size162302_24020_26318	2299	MSPC_Peak_1290	30.27	29.715	139.399	Exon (AIPGENE16720/AIPGENE16720_gene, exon 5 of 10)	31896	41233	9338	1	AIPGENE16732	-5578
scaffold6size1486026_133885_135090	1206	MSPC_Peak_1291	26.68	26.313	122.866	Intron (AIPGENE29069/AIPGENE29069_gene, intron 2 of 33)	118576	192877	74302	1	AIPGENE29070	15309
scaffold12size1245834_994912_996339	1428	MSPC_Peak_1292	20.59	20.556	94.82	Exon (AIPGENE23317/AIPGENE23317_gene, exon 15 of 15)	995340	999061	3722	2	AIPGENE23244	2722
scaffold36size913768_614227_615805	1579	MSPC_Peak_1293	22.25	22.12	102.465	Exon (AIPGENE27695/AIPGENE27695_gene, exon 36 of 39)	606495	613452	6958	1	AIPGENE27692	7732
scaffold629size80937_60959_63327	2369	MSPC_Peak_1294	20.93	20.877	96.386	Promoter (1-2kb)	65056	68518	3463	1	AIPGENE17261	-1729
scaffold213size460179_413210_414009	800	MSPC_Peak_1295	31.81	31.188	146.49	Promoter (<=1kb)	410202	412556	2355	2	AIPGENE11965	-654
scaffold30size940304_573363_575136	1774	MSPC_Peak_1296	29.77	29.24	137.096	Promoter (<=1kb)	574502	581841	7340	1	AIPGENE11623	0
scaffold194size407781_148557_153422	4866	MSPC_Peak_1297	21.73	21.632	100.07	Exon (AIPGENE2011/AIPGENE2011_gene, exon 1 of 3)	148046	153518	5473	1	AIPGENE2011	511
scaffold51size796692_123186_124600	1415	MSPC_Peak_1298	20.26	20.245	93.301	Exon (AIPGENE24130/AIPGENE24130_gene, exon 16 of 34)	107416	137107	29692	1	AIPGENE24130	15770
scaffold117size553071_150401_151722	1322	MSPC_Peak_1299	38.72	37.842	178.312	Downstream (2-3kb)	108076	147441	39366	2	AIPGENE21371	-2960
scaffold5size1497922_1443601_1444868	1268	MSPC_Peak_13	25.54	25.23	117.616	Exon (AIPGENE26989/AIPGENE26989_gene, exon 15 of 21)	1438431	1447263	8833	1	AIPGENE26989	5170
scaffold192size408372_391458_392294	837	MSPC_Peak_130	30.72	30.144	141.471	Promoter (<=1kb)	386737	390706	3970	2	AIPGENE16136	-752
scaffold289size421263_27785_28793	1009	MSPC_Peak_1300	23.11	22.934	106.425	Exon (AIPGENE18865/AIPGENE18865_gene, exon 8 of 26)	19586	43332	23747	1	AIPGENE18865	8199
scaffold413size185323_18914_19778	865	MSPC_Peak_1301	20.62	20.584	94.959	Exon (AIPGENE22146/AIPGENE22146_gene, exon 9 of 9)	23076	34235	11160	1	AIPGENE22142	-3298
scaffold587size98269_86_1155	1070	MSPC_Peak_1302	33.45	32.752	154.043	Promoter (<=1kb)	8	896	889	2	AIPGENE25345	0
scaffold118size587457_280484_281420	937	MSPC_Peak_1303	24.9	24.624	114.669	Exon (AIPGENE10386/AIPGENE10386_gene, exon 3 of 35)	252787	282882	30096	2	AIPGENE10386	1462
scaffold4size1549841_1036285_1037122	838	MSPC_Peak_1304	29.96	29.421	137.971	Intron (AIPGENE18553/AIPGENE18553_gene, intron 2 of 2)	1032748	1040214	7467	2	AIPGENE18553	3092
scaffold38size893299_592177_594370	2194	MSPC_Peak_1305	23.25	23.068	107.07	Promoter (<=1kb)	592984	595152	2169	1	AIPGENE26705	0
scaffold3size1550370_935987_936696	710	MSPC_Peak_1306	22.32	22.184	102.787	Exon (AIPGENE20729/AIPGENE20729_gene, exon 4 of 4)	940601	942469	1869	1	AIPGENE20859	-3905
scaffold6size1486026_118934_120751	1818	MSPC_Peak_1307	31.72	31.103	146.076	Exon (AIPGENE29069/AIPGENE29069_gene, exon 1 of 34)	118576	192877	74302	1	AIPGENE29070	358
scaffold1015size19413_8746_9656	911	MSPC_Peak_1308	23.39	23.198	107.715	Distal Intergenic	5446	7261	1816	1	AIPGENE27326	3300
scaffold184size420236_141280_142780	1501	MSPC_Peak_1309	44.85	43.767	206.542	Exon (AIPGENE13448/AIPGENE13448_gene, exon 2 of 8)	132312	145696	13385	2	AIPGENE13448	2916
scaffold24size1035001_507680_508537	858	MSPC_Peak_131	26.25	25.904	120.886	Exon (AIPGENE9961/AIPGENE9961_gene, exon 19 of 19)	493829	501385	7557	2	AIPGENE9927	-6295
scaffold194size407781_87259_88921	1663	MSPC_Peak_1310	31.82	31.197	146.537	Intron (AIPGENE2036/AIPGENE2036_gene, intron 2 of 7)	78220	92358	14139	2	AIPGENE2036	3437
scaffold413size185323_3_761	759	MSPC_Peak_1311	23.56	23.359	108.498	Distal Intergenic	5446	22239	16794	1	AIPGENE22146	-4685
scaffold213size460179_395125_396473	1349	MSPC_Peak_1312	32.47	31.817	149.53	Exon (AIPGENE11971/AIPGENE11971_gene, exon 4 of 6)	393214	399246	6033	2	AIPGENE11971	2773
scaffold117size553071_70490_71971	1482	MSPC_Peak_1313	39.7	38.794	182.825	Distal Intergenic	58546	63384	4839	1	AIPGENE21342	11944
scaffold12size1245834_931904_933348	1445	MSPC_Peak_1314	29.43	28.916	135.53	Exon (AIPGENE23298/AIPGENE23298_gene, exon 13 of 19)	919779	921786	2008	2	AIPGENE23275	-10118
scaffold629size80937_59638_60289	652	MSPC_Peak_1315	20.27	20.255	93.347	Distal Intergenic	65056	68518	3463	1	AIPGENE17261	-4767
scaffold30size940304_556121_557705	1585	MSPC_Peak_1316	21.84	21.736	100.577	Promoter (<=1kb)	553295	555812	2518	2	AIPGENE11617	-309
scaffold51size796692_72007_74044	2038	MSPC_Peak_1317	20.67	20.631	95.189	Exon (AIPGENE24175/AIPGENE24175_gene, exon 1 of 4)	66028	74756	8729	2	AIPGENE24175	712
scaffold289size421263_20852_22304	1453	MSPC_Peak_1318	23.01	22.839	105.965	Exon (AIPGENE18865/AIPGENE18865_gene, exon 3 of 26)	19586	43332	23747	1	AIPGENE18865	1266
scaffold118size587457_255726_257290	1565	MSPC_Peak_1319	31.51	30.898	145.109	Exon (AIPGENE10386/AIPGENE10386_gene, exon 30 of 35)	241612	252724	11113	1	AIPGENE10375	14114
scaffold98size615536_293301_294378	1078	MSPC_Peak_132	42.05	41.072	193.647	Exon (AIPGENE22349/AIPGENE22349_gene, exon 3 of 5)	291566	296736	5171	2	AIPGENE22349	2358
scaffold4size1549841_983994_984728	735	MSPC_Peak_1320	26.27	25.922	120.978	Exon (AIPGENE18515/AIPGENE18515_gene, exon 1 of 3)	983774	992205	8432	1	AIPGENE18515	220
scaffold6size1486026_113193_113861	669	MSPC_Peak_1321	20.33	20.311	93.623	Distal Intergenic	118576	189176	70601	1	AIPGENE29069	-4715
scaffold36size913768_519945_521167	1223	MSPC_Peak_1322	21.62	21.529	99.564	Exon (AIPGENE27687/AIPGENE27687_gene, exon 29 of 36)	523382	532422	9041	1	AIPGENE27658	-2215
scaffold3size1550370_875411_877161	1751	MSPC_Peak_1323	23.7	23.49	109.143	Exon (AIPGENE20816/AIPGENE20816_gene, exon 16 of 16)	881436	886635	5200	1	AIPGENE20823	-4275
scaffold194size407781_2484_4614	2131	MSPC_Peak_1324	31.88	31.252	146.813	Exon (AIPGENE2035/AIPGENE2035_gene, exon 17 of 17)	2485	16076	13592	2	AIPGENE2035	11462
scaffold1015size19413_1644_3523	1880	MSPC_Peak_1325	38.7	37.823	178.22	Promoter (1-2kb)	5446	7261	1816	1	AIPGENE27326	-1923
scaffold184size420236_109484_111177	1694	MSPC_Peak_1326	20.68	20.641	95.235	Exon (AIPGENE13455/AIPGENE13455_gene, exon 14 of 18)	103033	113304	10272	1	AIPGENE13455	6451
scaffold38size893299_442710_443876	1167	MSPC_Peak_1327	20.04	20.038	92.288	Promoter (1-2kb)	429799	441404	11606	2	AIPGENE26698	-1306
scaffold117size553071_14936_15939	1004	MSPC_Peak_1328	27.15	26.756	125.03	Exon (AIPGENE21334/AIPGENE21334_gene, exon 2 of 3)	10100	18956	8857	2	AIPGENE21334	3017
scaffold12size1245834_805991_807657	1667	MSPC_Peak_1329	28.39	27.936	130.741	Exon (AIPGENE23333/AIPGENE23333_gene, exon 3 of 5)	805106	808927	3822	1	AIPGENE23333	885
scaffold5size1497922_834092_835006	915	MSPC_Peak_133	20.32	20.303	93.577	Exon (AIPGENE27012/AIPGENE27012_gene, exon 11 of 14)	831918	840783	8866	2	AIPGENE27012	5777
scaffold213size460179_349128_350015	888	MSPC_Peak_1330	22.19	22.064	102.189	Promoter (<=1kb)	349496	361743	12248	1	AIPGENE11961	0
scaffold30size940304_534548_535923	1376	MSPC_Peak_1331	22.86	22.697	105.274	Exon (AIPGENE11591/AIPGENE11591_gene, exon 1 of 4)	534468	535952	1485	1	AIPGENE11591	80
scaffold629size80937_55769_56416	648	MSPC_Peak_1332	28.37	27.917	130.649	Distal Intergenic	65056	68518	3463	1	AIPGENE17261	-8640
scaffold289size421263_19705_20841	1137	MSPC_Peak_1333	21.95	21.838	101.083	Exon (AIPGENE18865/AIPGENE18865_gene, exon 1 of 26)	19586	43332	23747	1	AIPGENE18865	119
scaffold51size796692_41427_41986	560	MSPC_Peak_1334	20.79	20.744	95.741	Promoter (1-2kb)	36441	40316	3876	2	AIPGENE24164	-1111
scaffold226size360686_350628_352009	1382	MSPC_Peak_1335	44.57	43.492	205.252	Exon (AIPGENE24643/AIPGENE24643_gene, exon 4 of 4)	348636	352764	4129	1	AIPGENE24643	1992
scaffold677size65344_57447_58191	745	MSPC_Peak_1336	43.13	42.108	198.621	Intron (AIPGENE23490/AIPGENE23490_gene, intron 1 of 2)	48502	65336	16835	2	AIPGENE23490	7145
scaffold36size913768_495220_496930	1711	MSPC_Peak_1337	24.15	23.915	111.215	Exon (AIPGENE27640/AIPGENE27640_gene, exon 13 of 15)	491002	497164	6163	1	AIPGENE27640	4218
scaffold118size587457_185282_185978	697	MSPC_Peak_1338	37.82	36.974	174.168	Distal Intergenic	209896	210832	937	2	AIPGENE10390	24854
scaffold6size1486026_24156_27151	2996	MSPC_Peak_1339	34.65	33.908	159.569	Promoter (<=1kb)	27926	38592	10667	1	AIPGENE29074	-775
scaffold99size868853_357061_358273	1213	MSPC_Peak_134	21.65	21.557	99.702	Promoter (1-2kb)	359534	371137	11604	1	AIPGENE1443	-1261
scaffold3size1550370_873983_874758	776	MSPC_Peak_1340	22.18	22.055	102.143	Intron (AIPGENE20816/AIPGENE20816_gene, intron 15 of 15)	881436	886635	5200	1	AIPGENE20823	-6678
scaffold184size420236_89040_89909	870	MSPC_Peak_1341	24.35	24.104	112.136	Exon (AIPGENE13464/AIPGENE13464_gene, exon 2 of 10)	82337	94036	11700	2	AIPGENE13464	4127
scaffold4size1549841_884926_887290	2365	MSPC_Peak_1342	21.3	21.227	98.09	Promoter (1-2kb)	879580	883346	3767	2	AIPGENE18486	-1580
scaffold38size893299_274066_275104	1039	MSPC_Peak_1343	25.81	25.485	118.859	Distal Intergenic	264018	265949	1932	1	AIPGENE26747	10048
scaffold324size256526_147493_149442	1950	MSPC_Peak_1344	43.495	42.461	209.627	Promoter (<=1kb)	146093	149396	3304	2	AIPGENE10610	0
scaffold12size1245834_778146_781276	3131	MSPC_Peak_1345	22.91	22.744	105.504	Exon (AIPGENE23350/AIPGENE23350_gene, exon 6 of 27)	769305	785276	15972	2	AIPGENE23350	4000
scaffold42size856788_850409_851650	1242	MSPC_Peak_1346	24.87	24.596	114.531	Distal Intergenic	831018	833246	2229	2	AIPGENE10710	-17163
scaffold30size940304_500205_502577	2373	MSPC_Peak_1347	32.93	32.256	151.648	Exon (AIPGENE11554/AIPGENE11554_gene, exon 2 of 2)	499172	502555	3384	1	AIPGENE11554	1033
scaffold745size43971_42523_43739	1217	MSPC_Peak_1348	23.16	22.981	106.656	Promoter (<=1kb)	41066	43272	2207	2	AIPGENE7885	0
scaffold51size796692_33740_35291	1552	MSPC_Peak_1349	23.73	23.518	109.281	Exon (AIPGENE24125/AIPGENE24125_gene, exon 2 of 14)	24805	35976	11172	2	AIPGENE24125	685
scaffold1813size5376_544_1417	874	MSPC_Peak_135	20.88	20.828	96.156	Exon (AIPGENE17744/AIPGENE17744_gene, exon 3 of 4)	1	1709	1709	1	AIPGENE17744	543
scaffold677size65344_55871_56953	1083	MSPC_Peak_1350	42.208	41.221	203.641	Intron (AIPGENE23490/AIPGENE23490_gene, intron 2 of 2)	48502	65336	16835	2	AIPGENE23490	8383
scaffold226size360686_328926_329558	633	MSPC_Peak_1351	25.97	25.637	119.596	Intron (AIPGENE24661/AIPGENE24661_gene, intron 2 of 2)	320796	332634	11839	1	AIPGENE24661	8130
scaffold3size1550370_787754_789768	2015	MSPC_Peak_1352	21.33	21.255	98.228	Promoter (<=1kb)	788686	793041	4356	1	AIPGENE20706	0
scaffold36size913768_485625_487284	1660	MSPC_Peak_1353	39.73	38.823	182.963	Exon (** NO NAME ASSIGNED **/AIPGENE27666_gene, exon 1 of 1)	486424	487834	1411	2	** NO NAME ASSIGNED **	550
scaffold118size587457_168293_172322	4030	MSPC_Peak_1354	81.683	79.311	395.953	Distal Intergenic	209896	210832	937	2	AIPGENE10390	38510
scaffold629size80937_33520_34395	876	MSPC_Peak_1355	20.03	20.028	92.242	Distal Intergenic	9860	29506	19647	2	AIPGENE17259	-4014
scaffold4size1549841_835468_837427	1960	MSPC_Peak_1356	26.09	25.752	120.149	Exon (AIPGENE18420/AIPGENE18420_gene, exon 13 of 17)	827830	829996	2167	2	AIPGENE18580	-5472
scaffold6size1486026_410_1406	997	MSPC_Peak_1357	21.68	21.584	99.84	Exon (AIPGENE29004/AIPGENE29004_gene, exon 2 of 2)	912	6206	5295	2	AIPGENE29004	4800
scaffold213size460179_342586_343428	843	MSPC_Peak_1358	20.33	20.312	93.623	Exon (AIPGENE11970/AIPGENE11970_gene, exon 3 of 5)	332641	347456	14816	2	AIPGENE11970	4028
scaffold425size176235_147926_154793	6868	MSPC_Peak_1359	21.72	21.622	100.024	Exon (AIPGENE14531/AIPGENE14531_gene, exon 13 of 16)	164590	174954	10365	1	AIPGENE14540	-9797
scaffold260size320762_235115_236280	1166	MSPC_Peak_136	36.61	35.796	168.595	Exon (AIPGENE20203/AIPGENE20203_gene, exon 2 of 6)	228888	236616	7729	2	AIPGENE20203	336
scaffold38size893299_250001_251156	1156	MSPC_Peak_1360	30.42	29.857	140.089	Distal Intergenic	256919	265949	9031	1	AIPGENE26746	-5763
scaffold424size219295_207656_208991	1336	MSPC_Peak_1361	20.77	20.726	95.649	Promoter (<=1kb)	197484	208266	10783	2	AIPGENE17511	0
scaffold324size256526_129583_133183	3601	MSPC_Peak_1362	38.16	37.299	175.733	Exon (AIPGENE10602/AIPGENE10602_gene, exon 2 of 3)	128988	134624	5637	1	AIPGENE10602	595
scaffold42size856788_826922_827817	896	MSPC_Peak_1363	23.78	23.565	109.511	Distal Intergenic	831018	833246	2229	2	AIPGENE10710	5429
scaffold12size1245834_771852_774324	2473	MSPC_Peak_1364	20.83	20.783	95.926	Exon (AIPGENE23350/AIPGENE23350_gene, exon 18 of 27)	765963	769106	3144	2	AIPGENE23296	-2746
scaffold677size65344_1214_3058	1845	MSPC_Peak_1365	27.15	26.756	125.03	Distal Intergenic	7876	12090	4215	1	AIPGENE23489	-4818
scaffold51size796692_30702_32095	1394	MSPC_Peak_1366	22.03	21.914	101.452	Exon (AIPGENE24125/AIPGENE24125_gene, exon 6 of 14)	24805	35976	11172	2	AIPGENE24125	3881
scaffold745size43971_19861_21718	1858	MSPC_Peak_1367	28.93	28.442	133.228	Distal Intergenic	3241	14426	11186	2	AIPGENE7884	-5435
scaffold30size940304_450087_454682	4596	MSPC_Peak_1368	45.318	44.217	218.101	Exon (AIPGENE11539/AIPGENE11539_gene, exon 18 of 23)	457492	458513	1022	1	AIPGENE11589	-2810
scaffold226size360686_322242_323321	1080	MSPC_Peak_1369	40.29	39.371	185.542	Exon (AIPGENE24661/AIPGENE24661_gene, exon 1 of 3)	320796	332634	11839	1	AIPGENE24661	1446
scaffold3551size1525_1_509	509	MSPC_Peak_137	23.91	23.688	110.11	Intergenic	NA	NA	NA	NA	NA	NA
scaffold36size913768_348644_349703	1060	MSPC_Peak_1370	20.74	20.697	95.511	Exon (AIPGENE27656/AIPGENE27656_gene, exon 1 of 4)	348352	350821	2470	1	AIPGENE27656	292
scaffold4size1549841_822917_823734	818	MSPC_Peak_1371	28.11	27.671	129.451	Intron (AIPGENE18556/AIPGENE18556_gene, intron 2 of 6)	820946	827557	6612	1	AIPGENE18556	1971
scaffold3size1550370_730229_731969	1741	MSPC_Peak_1372	23.56	23.36	108.498	Exon (AIPGENE20844/AIPGENE20844_gene, exon 4 of 9)	724272	733876	9605	2	AIPGENE20844	1907
scaffold118size587457_164970_166038	1069	MSPC_Peak_1373	66.319	64.501	315.546	Distal Intergenic	129132	148632	19501	1	AIPGENE10401	35838
scaffold424size219295_201346_202060	715	MSPC_Peak_1374	23.29	23.105	107.254	Intron (AIPGENE17511/AIPGENE17511_gene, intron 3 of 5)	197484	208266	10783	2	AIPGENE17511	6206
scaffold629size80937_28471_29409	939	MSPC_Peak_1375	27.66	27.239	127.379	Exon (AIPGENE17259/AIPGENE17259_gene, exon 1 of 6)	9860	29506	19647	2	AIPGENE17259	97
scaffold42size856788_792347_793962	1616	MSPC_Peak_1376	39.09	38.204	189.134	Exon (AIPGENE10720/AIPGENE10720_gene, exon 1 of 10)	786182	794616	8435	2	AIPGENE10720	654
scaffold213size460179_302388_303316	929	MSPC_Peak_1377	23.92	23.698	110.156	Exon (AIPGENE11992/AIPGENE11992_gene, exon 1 of 17)	290523	303346	12824	2	AIPGENE11992	30
scaffold38size893299_87843_89222	1380	MSPC_Peak_1378	23.4	23.207	107.761	Promoter (<=1kb)	51244	88836	37593	2	AIPGENE26677	0
scaffold324size256526_124248_125373	1126	MSPC_Peak_1379	25.36	25.058	116.787	Exon (AIPGENE10596/AIPGENE10596_gene, exon 3 of 3)	124231	126306	2076	2	AIPGENE10596	933
scaffold335size243503_136431_137796	1366	MSPC_Peak_138	26.48	26.123	121.945	Exon (AIPGENE5703/AIPGENE5703_gene, exon 4 of 4)	135086	136988	1903	1	AIPGENE5703	1345
scaffold425size176235_123578_128958	5381	MSPC_Peak_1380	21.4	21.32	98.551	Exon (AIPGENE14538/AIPGENE14538_gene, exon 42 of 45)	131826	164166	32341	1	AIPGENE14531	-2868
scaffold12size1245834_753831_755648	1818	MSPC_Peak_1381	32.58	31.921	150.036	Exon (AIPGENE23321/AIPGENE23321_gene, exon 2 of 2)	752696	757566	4871	2	AIPGENE23321	1918
scaffold30size940304_393132_394715	1584	MSPC_Peak_1382	29.77	29.24	137.096	Exon (AIPGENE11569/AIPGENE11569_gene, exon 13 of 13)	381246	389802	8557	2	AIPGENE11642	-3330
scaffold369size229073_214355_216365	2011	MSPC_Peak_1383	33.12	32.438	152.523	Intron (AIPGENE8046/AIPGENE8046_gene, intron 1 of 1)	210096	221916	11821	2	AIPGENE8046	5551
scaffold203size396098_366924_368321	1398	MSPC_Peak_1384	44.466	43.391	214.14	Promoter (<=1kb)	368476	372469	3994	1	AIPGENE1404	-155
scaffold36size913768_327924_329002	1079	MSPC_Peak_1385	25.3	25.002	116.511	Downstream (2-3kb)	331735	345152	13418	2	AIPGENE27661	16150
scaffold226size360686_315291_316000	710	MSPC_Peak_1386	27	26.615	124.34	Exon (AIPGENE24637/AIPGENE24637_gene, exon 2 of 5)	312987	317166	4180	2	AIPGENE24637	1166
scaffold4size1549841_792284_794467	2184	MSPC_Peak_1387	34.92	34.169	160.813	Exon (AIPGENE18499/AIPGENE18499_gene, exon 3 of 3)	791756	793685	1930	1	AIPGENE18499	528
scaffold284size293705_249814_251358	1545	MSPC_Peak_1388	29.55	29.03	136.083	Exon (AIPGENE13588/AIPGENE13588_gene, exon 2 of 16)	247705	262765	15061	1	AIPGENE13590	2109
scaffold629size80937_13649_14991	1343	MSPC_Peak_1389	32.66	31.998	150.405	Intron (AIPGENE17259/AIPGENE17259_gene, intron 5 of 5)	126	6932	6807	1	AIPGENE17256	13523
scaffold31size936128_807900_808889	990	MSPC_Peak_139	27.61	27.192	127.149	Exon (AIPGENE338/AIPGENE338_gene, exon 4 of 9)	803080	816832	13753	1	AIPGENE338	4820
scaffold42size856788_729635_730858	1224	MSPC_Peak_1390	31.08	30.489	143.129	Exon (AIPGENE10678/AIPGENE10678_gene, exon 5 of 6)	726396	732216	5821	1	AIPGENE10678	3239
scaffold3size1550370_714255_716368	2114	MSPC_Peak_1391	21.07	21.009	97.031	Promoter (<=1kb)	709400	713976	4577	2	AIPGENE20861	-279
scaffold118size587457_141048_142390	1343	MSPC_Peak_1392	36.98	36.157	170.299	Exon (AIPGENE10401/AIPGENE10401_gene, exon 8 of 13)	129132	148632	19501	1	AIPGENE10401	11916
scaffold213size460179_285064_289188	4125	MSPC_Peak_1393	57.49	55.992	264.751	Promoter (<=1kb)	286736	290423	3688	1	AIPGENE11984	0
scaffold424size219295_192042_193390	1349	MSPC_Peak_1394	22.9	22.735	105.458	Exon (AIPGENE17500/AIPGENE17500_gene, exon 4 of 9)	180706	198308	17603	1	AIPGENE17500	11336
scaffold324size256526_81364_83947	2584	MSPC_Peak_1395	23.6	23.397	108.682	Distal Intergenic	68524	77306	8783	2	AIPGENE10614	-4058
scaffold425size176235_110569_117945	7377	MSPC_Peak_1396	21.9	21.792	100.853	Exon (AIPGENE14538/AIPGENE14538_gene, exon 36 of 45)	131826	164166	32341	1	AIPGENE14531	-13881
scaffold12size1245834_739932_741893	1962	MSPC_Peak_1397	66.081	64.282	314.441	Exon (AIPGENE23260/AIPGENE23260_gene, exon 1 of 2)	739826	744165	4340	1	AIPGENE23260	106
scaffold38size893299_64851_67042	2192	MSPC_Peak_1398	32.78	32.111	150.957	Exon (AIPGENE26677/AIPGENE26677_gene, exon 22 of 43)	20494	49106	28613	2	AIPGENE26735	-15745
scaffold30size940304_353688_354596	909	MSPC_Peak_1399	29.43	28.916	135.53	Exon (AIPGENE11580/AIPGENE11580_gene, exon 2 of 6)	353417	357447	4031	1	AIPGENE11580	271
scaffold255size330100_241865_243168	1304	MSPC_Peak_14	22.17	22.046	102.097	Exon (AIPGENE5136/AIPGENE5136_gene, exon 2 of 3)	241226	242257	1032	1	AIPGENE5136	639
scaffold24size1035001_453588_454371	784	MSPC_Peak_140	20.53	20.5	94.544	Exon (AIPGENE10036/AIPGENE10036_gene, exon 4 of 7)	448685	461374	12690	1	AIPGENE10036	4903
scaffold369size229073_201673_202433	761	MSPC_Peak_1400	20.22	20.207	93.117	Exon (AIPGENE8038/AIPGENE8038_gene, exon 2 of 5)	201326	205961	4636	1	AIPGENE8038	347
scaffold36size913768_302372_304836	2465	MSPC_Peak_1401	27.6	27.182	127.103	Intron (AIPGENE27673/AIPGENE27673_gene, intron 1 of 1)	300152	308272	8121	1	AIPGENE27673	2220
scaffold226size360686_93788_95125	1338	MSPC_Peak_1402	25.82	25.495	118.905	Promoter (<=1kb)	95286	97263	1978	1	AIPGENE24634	-161
scaffold203size396098_342238_343951	1714	MSPC_Peak_1403	30	29.459	138.155	Exon (AIPGENE1412/AIPGENE1412_gene, exon 6 of 8)	333136	349292	16157	1	AIPGENE1412	9102
scaffold4size1549841_744103_745297	1195	MSPC_Peak_1404	21.38	21.301	98.459	Exon (AIPGENE18440/AIPGENE18440_gene, exon 7 of 10)	748696	760612	11917	1	AIPGENE18575	-3399
scaffold294size282026_254379_255049	671	MSPC_Peak_1405	21.93	21.819	100.991	Distal Intergenic	235059	242656	7598	2	AIPGENE28192	-11723
scaffold42size856788_690909_692955	2047	MSPC_Peak_1406	20.49	20.463	94.36	Intron (AIPGENE10675/AIPGENE10675_gene, intron 1 of 1)	690146	695044	4899	1	AIPGENE10675	763
scaffold284size293705_227982_228913	932	MSPC_Peak_1407	22.71	22.553	104.583	Distal Intergenic	212570	224376	11807	2	AIPGENE13581	-3606
scaffold3size1550370_708093_709726	1634	MSPC_Peak_1408	28.41	27.954	130.833	Promoter (<=1kb)	703390	709076	5687	2	AIPGENE20730	0
scaffold424size219295_183605_184795	1191	MSPC_Peak_1409	44.3	43.23	204.009	Exon (AIPGENE17500/AIPGENE17500_gene, exon 2 of 9)	180706	198308	17603	1	AIPGENE17500	2899
scaffold192size408372_339078_340327	1250	MSPC_Peak_141	44.684	43.604	215.154	Promoter (<=1kb)	335968	340206	4239	2	AIPGENE16151	0
scaffold324size256526_26890_28020	1131	MSPC_Peak_1410	21.67	21.575	99.794	Promoter (<=1kb)	23344	26136	2793	2	AIPGENE10606	-754
scaffold213size460179_275948_277010	1063	MSPC_Peak_1411	32.25	31.607	148.517	Exon (AIPGENE11973/AIPGENE11973_gene, exon 1 of 2)	275806	278558	2753	1	AIPGENE11973	142
scaffold118size587457_102052_102832	781	MSPC_Peak_1412	20.68	20.641	95.235	Intron (AIPGENE10387/AIPGENE10387_gene, intron 2 of 2)	97935	107242	9308	2	AIPGENE10387	4410
scaffold425size176235_102814_108140	5327	MSPC_Peak_1413	25.79	25.466	118.767	Exon (AIPGENE14538/AIPGENE14538_gene, exon 30 of 45)	131826	164166	32341	1	AIPGENE14531	-23686
scaffold12size1245834_716684_718435	1752	MSPC_Peak_1414	22.56	22.412	103.893	Exon (AIPGENE23266/AIPGENE23266_gene, exon 2 of 2)	712686	718966	6281	1	AIPGENE23266	3998
scaffold576size102608_100059_101486	1428	MSPC_Peak_1415	35.01	34.256	161.227	Distal Intergenic	68039	97967	29929	2	AIPGENE22223	-2092
scaffold30size940304_330382_331555	1174	MSPC_Peak_1416	21.72	21.622	100.024	Distal Intergenic	345282	350627	5346	1	AIPGENE11538	-13727
scaffold369size229073_162579_164168	1590	MSPC_Peak_1417	23.11	22.934	106.425	Exon (AIPGENE8031/AIPGENE8031_gene, exon 24 of 34)	146186	155434	9249	1	AIPGENE8049	16393
scaffold38size893299_32333_34543	2211	MSPC_Peak_1418	41.2	40.254	189.733	Exon (AIPGENE26735/AIPGENE26735_gene, exon 17 of 36)	20494	49106	28613	2	AIPGENE26735	14563
scaffold226size360686_22578_23357	780	MSPC_Peak_1419	22.18	22.054	102.143	Promoter (<=1kb)	16571	21892	5322	2	AIPGENE24655	-686
scaffold549size113263_52093_53409	1317	MSPC_Peak_142	23.36	23.17	107.577	Exon (AIPGENE19658/AIPGENE19658_gene, exon 1 of 5)	51986	53626	1641	1	AIPGENE19658	107
scaffold36size913768_299573_301642	2070	MSPC_Peak_1420	25.9	25.57	119.274	Promoter (<=1kb)	300152	308272	8121	1	AIPGENE27673	0
scaffold294size282026_245014_246711	1698	MSPC_Peak_1421	23.1	22.926	106.379	Distal Intergenic	235059	242656	7598	2	AIPGENE28192	-2358
scaffold424size219295_129735_130642	908	MSPC_Peak_1422	27.87	27.442	128.346	Exon (AIPGENE17507/AIPGENE17507_gene, exon 2 of 2)	127905	133326	5422	2	AIPGENE17507	2684
scaffold42size856788_664943_665922	980	MSPC_Peak_1423	20.17	20.16	92.886	Intron (AIPGENE10716/AIPGENE10716_gene, intron 1 of 7)	644373	667816	23444	2	AIPGENE10716	1894
scaffold284size293705_224990_227172	2183	MSPC_Peak_1424	60.24	58.611	287.363	Promoter (<=1kb)	212570	224376	11807	2	AIPGENE13581	-614
scaffold4size1549841_738628_739945	1318	MSPC_Peak_1425	25.04	24.758	115.313	Exon (AIPGENE18440/AIPGENE18440_gene, exon 3 of 10)	737566	748337	10772	1	AIPGENE18440	1062
scaffold213size460179_201858_202759	902	MSPC_Peak_1426	20.47	20.444	94.268	Intron (AIPGENE11988/AIPGENE11988_gene, intron 7 of 18)	197116	208341	11226	1	AIPGENE11988	4742
scaffold118size587457_91866_92642	777	MSPC_Peak_1427	22.33	22.193	102.833	Distal Intergenic	73562	77462	3901	2	AIPGENE10382	-14404
scaffold203size396098_314019_315985	1967	MSPC_Peak_1428	23.89	23.669	110.018	Promoter (1-2kb)	317296	322486	5191	1	AIPGENE1393	-1311
scaffold369size229073_53664_55625	1962	MSPC_Peak_1429	29.51	28.992	135.899	Exon (AIPGENE8029/AIPGENE8029_gene, exon 1 of 4)	50821	55756	4936	2	AIPGENE8029	131
scaffold10size1280550_785117_787469	2353	MSPC_Peak_143	20.54	20.509	94.59	Exon (AIPGENE19404/AIPGENE19404_gene, exon 2 of 2)	786757	790322	3566	2	AIPGENE19404	2853
scaffold12size1245834_689142_690231	1090	MSPC_Peak_1430	34.01	33.295	156.622	Promoter (<=1kb)	689236	696450	7215	1	AIPGENE23339	0
scaffold425size176235_97802_99462	1661	MSPC_Peak_1431	30.33	29.772	139.675	Exon (AIPGENE14538/AIPGENE14538_gene, exon 23 of 45)	78716	131377	52662	1	AIPGENE14538	19086
scaffold30size940304_302763_304488	1726	MSPC_Peak_1432	23.62	23.416	108.774	Exon (AIPGENE11631/AIPGENE11631_gene, exon 4 of 8)	300028	305772	5745	2	AIPGENE11631	1284
scaffold576size102608_71450_72582	1133	MSPC_Peak_1433	21.02	20.961	96.801	Exon (AIPGENE22223/AIPGENE22223_gene, exon 10 of 14)	64754	67706	2953	2	AIPGENE22226	-3744
scaffold226size360686_12441_13224	784	MSPC_Peak_1434	20.83	20.782	95.926	Distal Intergenic	16571	21892	5322	2	AIPGENE24655	8668
scaffold3size1550370_690139_691202	1064	MSPC_Peak_1435	21.31	21.236	98.136	Promoter (<=1kb)	670964	691016	20053	2	AIPGENE20690	0
scaffold42size856788_648435_649375	941	MSPC_Peak_1436	20.63	20.594	95.005	Intron (AIPGENE10716/AIPGENE10716_gene, intron 5 of 7)	620433	639616	19184	2	AIPGENE10681	-8819
scaffold324size256526_2949_3491	543	MSPC_Peak_1437	21.5	21.415	99.011	Promoter (<=1kb)	186	2956	2771	2	AIPGENE10603	0
scaffold424size219295_79025_80739	1715	MSPC_Peak_1438	36.65	35.834	168.779	Promoter (<=1kb)	81676	95449	13774	1	AIPGENE17506	-937
scaffold4size1549841_668711_670078	1368	MSPC_Peak_1439	22.09	21.97	101.728	Exon (AIPGENE18507/AIPGENE18507_gene, exon 3 of 3)	666196	670604	4409	1	AIPGENE18507	2515
scaffold5size1497922_822231_823247	1017	MSPC_Peak_144	26.67	26.304	122.82	Distal Intergenic	819556	822024	2469	1	AIPGENE27100	2675
scaffold36size913768_162565_164301	1737	MSPC_Peak_1440	34.36	33.628	158.234	Exon (AIPGENE27708/AIPGENE27708_gene, exon 3 of 9)	172222	175508	3287	1	AIPGENE27611	-7921
scaffold284size293705_173304_174788	1485	MSPC_Peak_1441	20.31	20.293	93.531	Exon (AIPGENE13576/AIPGENE13576_gene, exon 1 of 10)	173196	178070	4875	1	AIPGENE13576	108
scaffold294size282026_212341_212986	646	MSPC_Peak_1442	20.72	20.678	95.419	Promoter (1-2kb)	205650	210596	4947	2	AIPGENE28196	-1745
scaffold274size303027_287997_289009	1013	MSPC_Peak_1443	22.05	21.933	101.544	Intron (AIPGENE4875/AIPGENE4875_gene, intron 1 of 1)	287306	289931	2626	1	AIPGENE4875	691
scaffold213size460179_107178_108541	1364	MSPC_Peak_1444	31.75	31.131	146.214	Exon (AIPGENE11964/AIPGENE11964_gene, exon 3 of 3)	99966	109504	9539	1	AIPGENE11964	7212
scaffold369size229073_51841_53641	1801	MSPC_Peak_1445	44.5	43.424	204.93	Exon (AIPGENE8029/AIPGENE8029_gene, exon 4 of 4)	50821	55756	4936	2	AIPGENE8029	2115
scaffold203size396098_185608_187145	1538	MSPC_Peak_1446	32.21	31.568	148.333	Exon (AIPGENE1392/AIPGENE1392_gene, exon 3 of 18)	183061	201752	18692	1	AIPGENE1392	2547
scaffold425size176235_70757_73281	2525	MSPC_Peak_1447	24.35	24.104	112.136	Exon (AIPGENE14535/AIPGENE14535_gene, exon 8 of 12)	78716	131377	52662	1	AIPGENE14538	-5435
scaffold12size1245834_684133_687439	3307	MSPC_Peak_1448	32.71	32.045	150.635	Promoter (<=1kb)	684355	686926	2572	2	AIPGENE23280	0
scaffold30size940304_212136_215240	3105	MSPC_Peak_1449	21.54	21.452	99.195	Promoter (<=1kb)	211502	214382	2881	2	AIPGENE11600	0
scaffold99size868853_346630_348057	1428	MSPC_Peak_145	21.91	21.801	100.899	Intron (AIPGENE1494/AIPGENE1494_gene, intron 16 of 16)	351474	359195	7722	1	AIPGENE1501	-3417
scaffold576size102608_43559_45209	1651	MSPC_Peak_1450	23	22.829	105.919	Promoter (<=1kb)	33948	43716	9769	2	AIPGENE22225	0
scaffold42size856788_644417_647280	2864	MSPC_Peak_1451	22.21	22.082	102.281	Exon (AIPGENE10716/AIPGENE10716_gene, exon 6 of 8)	620433	639616	19184	2	AIPGENE10681	-4801
scaffold431size172855_169009_171175	2167	MSPC_Peak_1452	22.96	22.791	105.735	Promoter (<=1kb)	169576	173041	3466	1	AIPGENE21820	0
scaffold3size1550370_663323_667678	4356	MSPC_Peak_1453	22.2	22.074	102.235	Promoter (<=1kb)	661957	663156	1200	2	AIPGENE20735	-167
scaffold424size219295_68003_68800	798	MSPC_Peak_1454	27.15	26.756	125.03	Promoter (<=1kb)	68366	70990	2625	1	AIPGENE17516	0
scaffold36size913768_146460_148881	2422	MSPC_Peak_1455	28.99	28.498	133.504	Promoter (<=1kb)	138045	148872	10828	2	AIPGENE27700	0
scaffold654size72449_57159_57820	662	MSPC_Peak_1456	30.36	29.799	139.813	Exon (AIPGENE27940/AIPGENE27940_gene, exon 17 of 17)	59616	61846	2231	2	AIPGENE27944	4026
scaffold294size282026_197120_199130	2011	MSPC_Peak_1457	20.66	20.622	95.143	Promoter (<=1kb)	197316	202815	5500	1	AIPGENE28200	0
scaffold4size1549841_665976_666678	703	MSPC_Peak_1458	23.81	23.593	109.649	Promoter (<=1kb)	666196	670604	4409	1	AIPGENE18507	0
scaffold274size303027_275067_275961	895	MSPC_Peak_1459	21.67	21.575	99.794	Promoter (<=1kb)	275346	286186	10841	1	AIPGENE4880	0
scaffold98size615536_261609_262670	1062	MSPC_Peak_146	21.97	21.858	101.176	Exon (AIPGENE22335/AIPGENE22335_gene, exon 12 of 22)	259246	266763	7518	1	AIPGENE22335	2363
scaffold369size229073_40120_42094	1975	MSPC_Peak_1460	24.99	24.711	115.083	Exon (AIPGENE8028/AIPGENE8028_gene, exon 5 of 10)	34647	47746	13100	2	AIPGENE8028	5652
scaffold213size460179_89183_92001	2819	MSPC_Peak_1461	23.48	23.284	108.129	Exon (AIPGENE11963/AIPGENE11963_gene, exon 1 of 2)	88247	92206	3960	2	AIPGENE11963	205
scaffold284size293705_64278_66095	1818	MSPC_Peak_1462	20.6	20.565	94.867	Promoter (<=1kb)	64856	72909	8054	1	AIPGENE13554	0
scaffold476size142365_119990_121110	1121	MSPC_Peak_1463	34.14	33.418	157.221	Distal Intergenic	130176	132859	2684	1	AIPGENE28506	-9066
scaffold203size396098_156050_159408	3359	MSPC_Peak_1464	21.75	21.651	100.162	Promoter (<=1kb)	156296	159449	3154	1	AIPGENE1425	0
scaffold425size176235_15392_17193	1802	MSPC_Peak_1465	22.47	22.325	103.478	Promoter (<=1kb)	17235	26164	8930	1	AIPGENE14539	-42
scaffold42size856788_641027_641962	936	MSPC_Peak_1466	23.3	23.114	107.3	Promoter (1-2kb)	620433	639616	19184	2	AIPGENE10681	-1411
scaffold424size219295_58933_61609	2677	MSPC_Peak_1467	24.48	24.229	112.735	Exon (AIPGENE17512/AIPGENE17512_gene, exon 5 of 8)	55186	64442	9257	1	AIPGENE17512	3747
scaffold576size102608_27869_28811	943	MSPC_Peak_1468	29.62	29.097	136.405	Intron (AIPGENE22227/AIPGENE22227_gene, intron 2 of 3)	19554	30596	11043	2	AIPGENE22227	1785
scaffold431size172855_128118_129060	943	MSPC_Peak_1469	33.11	32.429	152.477	Exon (AIPGENE21823/AIPGENE21823_gene, exon 9 of 12)	108566	133903	25338	1	AIPGENE21823	19552
scaffold260size320762_223719_225768	2050	MSPC_Peak_147	29.13	28.632	134.149	Exon (AIPGENE20211/AIPGENE20211_gene, exon 2 of 2)	220686	225633	4948	1	AIPGENE20211	3033
scaffold12size1245834_550430_552606	2177	MSPC_Peak_1470	29.67	29.144	136.635	Exon (AIPGENE23299/AIPGENE23299_gene, exon 1 of 2)	545684	553506	7823	2	AIPGENE23299	900
scaffold3size1550370_599478_600154	677	MSPC_Peak_1471	49.918	48.666	239.469	Exon (AIPGENE20751/AIPGENE20751_gene, exon 6 of 6)	599837	603816	3980	2	AIPGENE20751	3662
scaffold654size72449_6574_7892	1319	MSPC_Peak_1472	21.34	21.263	98.274	Promoter (<=1kb)	7266	15002	7737	1	AIPGENE27941	0
scaffold36size913768_93896_94828	933	MSPC_Peak_1473	22.87	22.706	105.32	Promoter (<=1kb)	94372	96941	2570	1	AIPGENE27690	0
scaffold4size1549841_604504_605630	1127	MSPC_Peak_1474	25.88	25.551	119.182	Promoter (1-2kb)	597730	603226	5497	2	AIPGENE18559	-1278
scaffold369size229073_22685_24104	1420	MSPC_Peak_1475	25.71	25.39	118.399	Exon (AIPGENE8035/AIPGENE8035_gene, exon 2 of 4)	21928	25946	4019	2	AIPGENE8035	1842
scaffold30size940304_164239_165197	959	MSPC_Peak_1476	21.99	21.877	101.268	Intron (AIPGENE11638/AIPGENE11638_gene, intron 6 of 6)	157209	178282	21074	1	AIPGENE11639	7030
scaffold274size303027_255159_255967	809	MSPC_Peak_1477	28.66	28.188	131.984	Intron (AIPGENE4868/AIPGENE4868_gene, intron 1 of 1)	254776	258594	3819	1	AIPGENE4868	383
scaffold424size219295_36991_38072	1082	MSPC_Peak_1478	20.25	20.236	93.255	Promoter (1-2kb)	31859	35896	4038	2	AIPGENE17508	-1095
scaffold213size460179_81568_85907	4340	MSPC_Peak_1479	31.89	31.261	146.859	Promoter (<=1kb)	84066	87027	2962	1	AIPGENE11990	0
scaffold335size243503_103354_104304	951	MSPC_Peak_148	22.17	22.046	102.097	Distal Intergenic	94672	100746	6075	2	AIPGENE5694	-2608
scaffold294size282026_190797_191798	1002	MSPC_Peak_1480	22.47	22.326	103.478	Intron (AIPGENE28199/AIPGENE28199_gene, intron 1 of 1)	186206	196674	10469	1	AIPGENE28199	4591
scaffold576size102608_17929_18905	977	MSPC_Peak_1481	32.76	32.091	150.865	Promoter (1-2kb)	9973	16346	6374	2	AIPGENE22229	-1583
scaffold1322size10112_5108_6759	1652	MSPC_Peak_1482	24.25	24.009	111.675	Exon (AIPGENE16811/AIPGENE16811_gene, exon 2 of 6)	3082	9766	6685	2	AIPGENE16812	3007
scaffold3size1550370_596397_597474	1078	MSPC_Peak_1483	30.36	29.8	139.813	Exon (AIPGENE20799/AIPGENE20799_gene, exon 4 of 4)	590776	596756	5981	1	AIPGENE20799	5621
scaffold348size232713_219297_220282	986	MSPC_Peak_1484	22.13	22.008	101.912	Exon (AIPGENE23016/AIPGENE23016_gene, exon 4 of 4)	219138	229366	10229	2	AIPGENE23016	9084
scaffold12size1245834_540003_543473	3471	MSPC_Peak_1485	59.127	57.57	282.205	Promoter (<=1kb)	537652	539595	1944	2	AIPGENE23295	-408
scaffold36size913768_92474_93469	996	MSPC_Peak_1486	29.33	28.821	135.07	Promoter (<=1kb)	94372	96941	2570	1	AIPGENE27690	-903
scaffold4size1549841_578304_580082	1779	MSPC_Peak_1487	33.14	32.458	152.615	Exon (AIPGENE18458/AIPGENE18458_gene, exon 2 of 9)	574556	581305	6750	2	AIPGENE18458	1223
scaffold42size856788_612149_613084	936	MSPC_Peak_1488	20.4	20.378	93.945	Exon (AIPGENE10695/AIPGENE10695_gene, exon 6 of 15)	603816	620659	16844	1	AIPGENE10696	8333
scaffold284size293705_53853_56333	2481	MSPC_Peak_1489	44.33	43.257	204.147	Promoter (<=1kb)	46229	53146	6918	2	AIPGENE13565	-707
scaffold62size746220_722255_722828	574	MSPC_Peak_149	22.63	22.478	104.215	Promoter (1-2kb)	696286	720856	24571	2	AIPGENE11221	-1399
scaffold1826size5335_31_2026	1996	MSPC_Peak_1490	39.64	38.737	182.549	Exon (AIPGENE8151/AIPGENE8151_gene, exon 1 of 8)	17	5204	5188	1	AIPGENE8151	14
scaffold30size940304_145987_146785	799	MSPC_Peak_1491	21.3	21.226	98.09	Promoter (<=1kb)	146030	178282	32253	1	AIPGENE11638	0
scaffold274size303027_195789_197311	1523	MSPC_Peak_1492	58.31	56.782	268.527	Promoter (<=1kb)	190582	197296	6715	2	AIPGENE4869	0
scaffold213size460179_3_1476	1474	MSPC_Peak_1493	26.47	26.113	121.899	Distal Intergenic	6210	18812	12603	1	AIPGENE11985	-4734
scaffold262size318795_235508_236610	1103	MSPC_Peak_1494	21.64	21.548	99.656	Promoter (<=1kb)	236706	240033	3328	1	AIPGENE19269	-96
scaffold369size229073_13879_15039	1161	MSPC_Peak_1495	36.63	35.815	168.687	Exon (AIPGENE8036/AIPGENE8036_gene, exon 6 of 17)	1	19506	19506	2	AIPGENE8036	4467
scaffold294size282026_132948_133991	1044	MSPC_Peak_1496	26.68	26.312	122.866	Exon (AIPGENE28193/AIPGENE28193_gene, exon 6 of 15)	122022	137566	15545	2	AIPGENE28193	3575
scaffold431size172855_119718_121506	1789	MSPC_Peak_1497	101.977	99.128	480.596	Intron (AIPGENE21823/AIPGENE21823_gene, intron 3 of 11)	108566	133903	25338	1	AIPGENE21823	11152
scaffold1322size10112_2386_3288	903	MSPC_Peak_1498	23.86	23.64	109.879	Exon (AIPGENE16810/AIPGENE16810_gene, exon 4 of 4)	161	3040	2880	1	AIPGENE16810	2225
scaffold203size396098_154615_155437	823	MSPC_Peak_1499	23.63	23.425	108.82	Promoter (<=1kb)	156296	159449	3154	1	AIPGENE1425	-859
scaffold10size1280550_1273771_1275895	2125	MSPC_Peak_15	44.32	43.248	204.101	Promoter (<=1kb)	1276542	1281704	5163	1	AIPGENE19459	-647
scaffold24size1035001_424371_425710	1340	MSPC_Peak_150	31.4	30.791	144.602	Intron (AIPGENE9975/AIPGENE9975_gene, intron 1 of 21)	423525	434485	10961	1	AIPGENE9975	846
scaffold12size1245834_497513_498872	1360	MSPC_Peak_1500	27.51	27.097	126.688	Exon (AIPGENE23372/AIPGENE23372_gene, exon 3 of 6)	497450	499636	2187	2	AIPGENE23372	764
scaffold348size232713_185705_187508	1804	MSPC_Peak_1501	42.178	41.193	203.502	Exon (AIPGENE23013/AIPGENE23013_gene, exon 5 of 10)	183060	190606	7547	2	AIPGENE23013	3098
scaffold3size1550370_471763_474743	2981	MSPC_Peak_1502	43.2	42.175	198.943	Exon (AIPGENE20853/AIPGENE20853_gene, exon 10 of 11)	472560	478216	5657	2	AIPGENE20853	3473
scaffold36size913768_37707_38405	699	MSPC_Peak_1503	25.35	25.049	116.741	Promoter (<=1kb)	39156	56340	17185	1	AIPGENE27691	-751
scaffold4size1549841_577298_578290	993	MSPC_Peak_1504	30.51	29.945	140.504	Exon (AIPGENE18458/AIPGENE18458_gene, exon 6 of 9)	574556	581305	6750	2	AIPGENE18458	3015
scaffold284size293705_27798_28737	940	MSPC_Peak_1505	25.4	25.095	116.971	Exon (AIPGENE13574/AIPGENE13574_gene, exon 7 of 32)	16702	31216	14515	2	AIPGENE13574	2479
scaffold16size1115347_1065706_1066615	910	MSPC_Peak_1506	20.47	20.444	94.268	Distal Intergenic	1072857	1099809	26953	1	AIPGENE2931	-6242
scaffold42size856788_519428_520372	945	MSPC_Peak_1507	21.14	21.075	97.353	Exon (AIPGENE10704/AIPGENE10704_gene, exon 1 of 8)	519296	525923	6628	1	AIPGENE10704	132
scaffold30size940304_75254_77630	2377	MSPC_Peak_1508	50.146	48.883	240.528	Promoter (<=1kb)	75005	77372	2368	2	AIPGENE11634	0
scaffold274size303027_114846_116203	1358	MSPC_Peak_1509	20.23	20.217	93.163	Distal Intergenic	103496	106722	3227	1	AIPGENE4859	11350
scaffold31size936128_790699_792974	2276	MSPC_Peak_151	33.72	33.016	155.286	Exon (AIPGENE341/AIPGENE341_gene, exon 2 of 6)	785700	793830	8131	2	AIPGENE341	856
scaffold294size282026_61970_63780	1811	MSPC_Peak_1510	26.16	25.818	120.471	Exon (AIPGENE28201/AIPGENE28201_gene, exon 2 of 4)	56946	70872	13927	1	AIPGENE28201	5024
scaffold964size21626_20402_21249	848	MSPC_Peak_1511	37.02	36.197	170.483	Distal Intergenic	106	10646	10541	2	AIPGENE13330	-9756
scaffold431size172855_99315_100298	984	MSPC_Peak_1512	20.36	20.34	93.761	Exon (AIPGENE21818/AIPGENE21818_gene, exon 2 of 3)	99236	107572	8337	1	AIPGENE21818	79
scaffold328size251072_245811_247475	1665	MSPC_Peak_1513	22	21.886	101.314	Exon (AIPGENE19483/AIPGENE19483_gene, exon 2 of 3)	243886	251228	7343	1	AIPGENE19483	1925
scaffold685size63440_49024_50500	1477	MSPC_Peak_1514	28.42	27.963	130.879	Promoter (<=1kb)	46096	49886	3791	2	AIPGENE24879	0
scaffold203size396098_134371_135591	1221	MSPC_Peak_1515	39.42	38.522	181.536	Promoter (<=1kb)	129534	135016	5483	2	AIPGENE1413	0
scaffold786size38759_36138_36854	717	MSPC_Peak_1516	30.13	29.582	138.754	Distal Intergenic	31492	32797	1306	2	AIPGENE16114	-3341
scaffold36size913768_17415_19145	1731	MSPC_Peak_1517	56.496	55.027	270.001	Promoter (1-2kb)	20586	29772	9187	1	AIPGENE27597	-1441
scaffold348size232713_93822_94599	778	MSPC_Peak_1518	35.75	34.968	164.635	Exon (AIPGENE23014/AIPGENE23014_gene, exon 1 of 2)	92480	96046	3567	2	AIPGENE23014	1447
scaffold3size1550370_451237_452745	1509	MSPC_Peak_1519	22.65	22.497	104.307	Exon (AIPGENE20847/AIPGENE20847_gene, exon 7 of 18)	454612	456506	1895	2	AIPGENE20707	3761
scaffold192size408372_198667_201574	2908	MSPC_Peak_152	42.85	41.841	197.332	Exon (AIPGENE16156/AIPGENE16156_gene, exon 2 of 2)	198587	204356	5770	2	AIPGENE16156	2782
scaffold42size856788_501967_503093	1127	MSPC_Peak_1520	20.94	20.886	96.432	Exon (AIPGENE10691/AIPGENE10691_gene, exon 5 of 7)	488536	496282	7747	1	AIPGENE10690	13431
scaffold12size1245834_467583_468929	1347	MSPC_Peak_1521	26.08	25.743	120.103	Distal Intergenic	473166	492747	19582	1	AIPGENE23343	-4237
scaffold284size293705_16916_18890	1975	MSPC_Peak_1522	28.47	28.01	131.109	Exon (AIPGENE13574/AIPGENE13574_gene, exon 26 of 32)	11859	16667	4809	1	AIPGENE13562	5057
scaffold274size303027_47042_49280	2239	MSPC_Peak_1523	26.08	25.742	120.103	Exon (AIPGENE4871/AIPGENE4871_gene, exon 2 of 3)	56226	64570	8345	1	AIPGENE4876	-6946
scaffold4size1549841_526230_527979	1750	MSPC_Peak_1524	31.92	31.29	146.997	Promoter (<=1kb)	520732	526257	5526	2	AIPGENE18516	0
scaffold16size1115347_951294_952232	939	MSPC_Peak_1525	32.83	32.16	151.188	Exon (AIPGENE2959/AIPGENE2959_gene, exon 11 of 16)	946727	959262	12536	2	AIPGENE2959	7030
scaffold964size21626_17131_17713	583	MSPC_Peak_1526	20.3	20.284	93.485	Distal Intergenic	106	10646	10541	2	AIPGENE13330	-6485
scaffold262size318795_205326_208821	3496	MSPC_Peak_1527	23.09	22.916	106.333	Promoter (<=1kb)	207436	211186	3751	1	AIPGENE19285	0
scaffold294size282026_33541_35461	1921	MSPC_Peak_1528	29.62	29.097	136.405	Exon (AIPGENE28189/AIPGENE28189_gene, exon 14 of 14)	35962	38076	2115	2	AIPGENE28195	2615
scaffold203size396098_95036_95997	962	MSPC_Peak_1529	20.53	20.499	94.544	Exon (AIPGENE1418/AIPGENE1418_gene, exon 8 of 8)	88416	90682	2267	1	AIPGENE1420	6620
scaffold10size1280550_773423_775934	2512	MSPC_Peak_153	29.18	28.679	134.379	Promoter (<=1kb)	774172	779906	5735	1	AIPGENE19445	0
scaffold661size70601_32391_34927	2537	MSPC_Peak_1530	20.85	20.8	96.018	Exon (AIPGENE26664/AIPGENE26664_gene, exon 1 of 2)	25987	35126	9140	2	AIPGENE26664	199
scaffold328size251072_243617_244527	911	MSPC_Peak_1531	30.18	29.63	138.984	Promoter (<=1kb)	243886	251228	7343	1	AIPGENE19483	0
scaffold284size293705_15337_16843	1507	MSPC_Peak_1532	23.9	23.679	110.064	Exon (AIPGENE13561/AIPGENE13561_gene, exon 4 of 4)	11859	16667	4809	1	AIPGENE13562	3478
scaffold36size913768_14911_16029	1119	MSPC_Peak_1533	30.01	29.469	138.201	Exon (AIPGENE27653/AIPGENE27653_gene, exon 4 of 7)	13236	18366	5131	1	AIPGENE27653	1675
scaffold12size1245834_450414_452177	1764	MSPC_Peak_1534	25.2	24.909	116.05	Exon (AIPGENE23255/AIPGENE23255_gene, exon 3 of 4)	450025	453096	3072	2	AIPGENE23255	919
scaffold274size303027_10002_11147	1146	MSPC_Peak_1535	32.86	32.188	151.326	Exon (AIPGENE4889/AIPGENE4889_gene, exon 2 of 3)	10025	11366	1342	2	AIPGENE4889	219
scaffold3size1550370_268380_270308	1929	MSPC_Peak_1536	29.44	28.925	135.576	Exon (AIPGENE20839/AIPGENE20839_gene, exon 3 of 21)	266426	278733	12308	1	AIPGENE20839	1954
scaffold16size1115347_946816_948025	1210	MSPC_Peak_1537	22.23	22.101	102.373	Exon (AIPGENE2959/AIPGENE2959_gene, exon 15 of 16)	940322	942766	2445	1	AIPGENE2966	6494
scaffold348size232713_38015_38787	773	MSPC_Peak_1538	31.33	30.724	144.28	Distal Intergenic	44146	46053	1908	1	AIPGENE23007	-5359
scaffold203size396098_78597_80504	1908	MSPC_Peak_1539	34.89	34.141	160.674	Promoter (<=1kb)	75162	79606	4445	2	AIPGENE1424	0
scaffold549size113263_45896_46726	831	MSPC_Peak_154	24.94	24.662	114.853	Exon (AIPGENE19665/AIPGENE19665_gene, exon 17 of 23)	51986	53626	1641	1	AIPGENE19658	-5260
scaffold294size282026_28642_30349	1708	MSPC_Peak_1540	20.2	20.188	93.024	Intron (AIPGENE28189/AIPGENE28189_gene, intron 13 of 13)	35962	38076	2115	2	AIPGENE28195	7727
scaffold328size251072_174815_176409	1595	MSPC_Peak_1541	51.84	50.509	238.732	Downstream (2-3kb)	179027	187956	8930	2	AIPGENE19484	11547
scaffold786size38759_30361_31208	848	MSPC_Peak_1542	23.4	23.207	107.761	Downstream (<1kb)	31492	32797	1306	2	AIPGENE16113	1589
scaffold4size1549841_511292_512054	763	MSPC_Peak_1543	30.36	29.8	139.813	Exon (AIPGENE18510/AIPGENE18510_gene, exon 9 of 15)	509011	516366	7356	2	AIPGENE18510	4312
scaffold256size329795_294379_296135	1757	MSPC_Peak_1544	25.66	25.343	118.169	Exon (AIPGENE21573/AIPGENE21573_gene, exon 7 of 8)	293023	299146	6124	2	AIPGENE21573	3011
scaffold685size63440_42549_43492	944	MSPC_Peak_1545	27.03	26.642	124.478	Downstream (2-3kb)	38132	39636	1505	2	AIPGENE24880	-2913
scaffold431size172855_64691_65769	1079	MSPC_Peak_1546	33.11	32.429	152.477	Exon (AIPGENE21826/AIPGENE21826_gene, exon 3 of 3)	59526	66952	7427	1	AIPGENE21826	5165
scaffold206size392861_347530_348655	1126	MSPC_Peak_1547	24.41	24.162	112.412	Exon (AIPGENE6231/AIPGENE6231_gene, exon 3 of 3)	348457	355036	6580	2	AIPGENE6231	6381
scaffold274size303027_5250_6248	999	MSPC_Peak_1548	21.78	21.678	100.301	Distal Intergenic	10025	11366	1342	2	AIPGENE4889	5118
scaffold42size856788_469075_469773	699	MSPC_Peak_1549	29.23	28.725	134.609	Exon (AIPGENE10714/AIPGENE10714_gene, exon 4 of 4)	464316	466669	2354	1	AIPGENE10701	4759
scaffold99size868853_338863_340018	1156	MSPC_Peak_155	22.55	22.402	103.847	Exon (AIPGENE1494/AIPGENE1494_gene, exon 6 of 17)	336404	350716	14313	1	AIPGENE1494	2459
scaffold12size1245834_398715_399767	1053	MSPC_Peak_1550	33.5	32.801	154.273	Exon (AIPGENE23309/AIPGENE23309_gene, exon 8 of 8)	402006	411031	9026	1	AIPGENE23273	-2239
scaffold3size1550370_243327_245573	2247	MSPC_Peak_1551	23.43	23.236	107.899	Promoter (<=1kb)	235439	242422	6984	2	AIPGENE20725	-905
scaffold203size396098_63391_65143	1753	MSPC_Peak_1552	23.48	23.284	108.129	Intron (AIPGENE1398/AIPGENE1398_gene, intron 5 of 14)	52059	73776	21718	2	AIPGENE1398	8633
scaffold16size1115347_941915_943720	1806	MSPC_Peak_1553	21.72	21.622	100.024	Exon (AIPGENE2966/AIPGENE2966_gene, exon 3 of 3)	940322	942766	2445	1	AIPGENE2966	1593
scaffold294size282026_17070_17881	812	MSPC_Peak_1554	22.66	22.506	104.353	Exon (AIPGENE28189/AIPGENE28189_gene, exon 8 of 14)	276	35415	35140	1	AIPGENE28189	16794
scaffold256size329795_236187_237050	864	MSPC_Peak_1555	21.44	21.358	98.735	Exon (AIPGENE21569/AIPGENE21569_gene, exon 4 of 6)	244476	247037	2562	1	AIPGENE21559	-7426
scaffold786size38759_15094_17496	2403	MSPC_Peak_1556	67.797	65.908	331.296	Promoter (1-2kb)	1209	13356	12148	2	AIPGENE16112	-1738
scaffold708size53728_34775_37145	2371	MSPC_Peak_1557	43.82	42.771	201.799	Promoter (<=1kb)	32818	37056	4239	2	AIPGENE25431	0
scaffold365size217510_157137_159045	1909	MSPC_Peak_1558	24.83	24.559	114.346	Promoter (<=1kb)	159736	163887	4152	1	AIPGENE27903	-691
scaffold431size172855_59775_60627	853	MSPC_Peak_1559	27.08	26.689	124.708	Exon (AIPGENE21826/AIPGENE21826_gene, exon 1 of 3)	59526	66952	7427	1	AIPGENE21826	249
scaffold98size615536_191979_192907	929	MSPC_Peak_156	39.33	38.435	181.121	Exon (AIPGENE22329/AIPGENE22329_gene, exon 3 of 3)	190937	196736	5800	2	AIPGENE22329	3829
scaffold328size251072_133111_134509	1399	MSPC_Peak_1560	34.72	33.976	159.892	Downstream (2-3kb)	118496	122605	4110	1	AIPGENE19486	14615
scaffold685size63440_7862_10352	2491	MSPC_Peak_1561	25.71	25.39	118.399	Exon (AIPGENE24877/AIPGENE24877_gene, exon 1 of 4)	6244	10606	4363	2	AIPGENE24877	254
scaffold57size774899_773268_775091	1824	MSPC_Peak_1562	21.36	21.282	98.366	Exon (AIPGENE16661/AIPGENE16661_gene, exon 2 of 2)	768648	775206	6559	1	AIPGENE16661	4620
scaffold262size318795_192229_193357	1129	MSPC_Peak_1563	36.33	35.527	167.306	Promoter (<=1kb)	192676	199953	7278	1	AIPGENE19271	0
scaffold42size856788_451861_452818	958	MSPC_Peak_1564	22.45	22.307	103.386	Downstream (2-3kb)	455585	458846	3262	2	AIPGENE10693	6028
scaffold16size1115347_934936_936272	1337	MSPC_Peak_1565	20.04	20.038	92.288	Distal Intergenic	940322	942766	2445	1	AIPGENE2966	-4050
scaffold12size1245834_391829_392784	956	MSPC_Peak_1566	22.86	22.696	105.274	Promoter (1-2kb)	394656	400139	5484	1	AIPGENE23309	-1872
scaffold206size392861_302950_305498	2549	MSPC_Peak_1567	20.88	20.829	96.156	Exon (AIPGENE6228/AIPGENE6228_gene, exon 4 of 10)	301364	307856	6493	2	AIPGENE6228	2358
scaffold3size1550370_183076_184175	1100	MSPC_Peak_1568	22.32	22.184	102.787	Exon (AIPGENE20662/AIPGENE20662_gene, exon 14 of 21)	178226	186879	8654	1	AIPGENE20662	4850
scaffold256size329795_193842_196033	2192	MSPC_Peak_1569	24.88	24.605	114.577	Exon (AIPGENE21565/AIPGENE21565_gene, exon 1 of 3)	189100	197486	8387	2	AIPGENE21565	1453
scaffold5size1497922_767254_769373	2120	MSPC_Peak_157	60.49	58.854	278.567	Exon (AIPGENE27121/AIPGENE27121_gene, exon 2 of 13)	758145	771676	13532	2	AIPGENE27121	2303
scaffold4size1549841_493998_496238	2241	MSPC_Peak_1570	23.25	23.068	107.07	Promoter (<=1kb)	463697	494649	30953	2	AIPGENE18574	0
scaffold54size781874_755778_756865	1088	MSPC_Peak_1571	23.27	23.087	107.162	Promoter (<=1kb)	756347	763522	7176	1	AIPGENE22674	0
scaffold708size53728_14796_17232	2437	MSPC_Peak_1572	32.79	32.12	151.004	Exon (AIPGENE25429/AIPGENE25429_gene, exon 4 of 4)	17435	19726	2292	2	AIPGENE25425	2494
scaffold431size172855_51873_54777	2905	MSPC_Peak_1573	24.78	24.511	114.116	Promoter (<=1kb)	54626	56825	2200	1	AIPGENE21819	0
scaffold365size217510_150009_151269	1261	MSPC_Peak_1574	28.16	27.719	129.682	Exon (AIPGENE27899/AIPGENE27899_gene, exon 2 of 8)	144089	153627	9539	2	AIPGENE27899	2358
scaffold57size774899_739222_740723	1502	MSPC_Peak_1575	21.42	21.339	98.643	Exon (AIPGENE16641/AIPGENE16641_gene, exon 2 of 5)	736518	741148	4631	2	AIPGENE16641	425
scaffold262size318795_181035_183466	2432	MSPC_Peak_1576	20.57	20.537	94.728	Intron (AIPGENE19278/AIPGENE19278_gene, intron 1 of 4)	177056	187778	10723	1	AIPGENE19278	3979
scaffold611size88400_68121_69040	920	MSPC_Peak_1577	21.75	21.651	100.162	Exon (AIPGENE17996/AIPGENE17996_gene, exon 3 of 9)	59376	70494	11119	1	AIPGENE17996	8745
scaffold488size137689_126837_128046	1210	MSPC_Peak_1578	21.5	21.415	99.011	Distal Intergenic	122596	126324	3729	1	AIPGENE1671	4241
scaffold42size856788_436642_437885	1244	MSPC_Peak_1579	22.07	21.952	101.636	Downstream (<1kb)	415978	432596	16619	2	AIPGENE10671	-4046
scaffold849size30313_8679_9592	914	MSPC_Peak_158	30.95	30.364	142.53	Promoter (<=1kb)	9146	11307	2162	1	AIPGENE8922	0
scaffold69size1084271_1069383_1071161	1779	MSPC_Peak_1580	28.15	27.71	129.636	Distal Intergenic	1061526	1065379	3854	1	AIPGENE6163	7857
scaffold12size1245834_368125_369378	1254	MSPC_Peak_1581	40.49	39.566	186.463	Exon (AIPGENE23302/AIPGENE23302_gene, exon 3 of 9)	357866	372161	14296	1	AIPGENE23302	10259
scaffold328size251072_130102_131253	1152	MSPC_Peak_1582	36.26	35.459	166.983	Distal Intergenic	118496	122605	4110	1	AIPGENE19486	11606
scaffold738size44942_24596_26004	1409	MSPC_Peak_1583	34.24	33.513	157.681	Intron (AIPGENE17275/AIPGENE17275_gene, intron 1 of 5)	23566	32129	8564	1	AIPGENE17275	1030
scaffold206size392861_285882_287775	1894	MSPC_Peak_1584	31.76	31.14	146.26	Distal Intergenic	258084	276446	18363	2	AIPGENE6269	-9436
scaffold256size329795_135355_137864	2510	MSPC_Peak_1585	29.65	29.126	136.543	Exon (AIPGENE21551/AIPGENE21551_gene, exon 2 of 2)	128213	131936	3724	2	AIPGENE21568	-3419
scaffold4size1549841_439349_440264	916	MSPC_Peak_1586	43.88	42.828	202.075	Exon (AIPGENE18459/AIPGENE18459_gene, exon 27 of 30)	412440	425666	13227	2	AIPGENE18487	-13683
scaffold3size1550370_153555_154239	685	MSPC_Peak_1587	22.63	22.478	104.215	Intron (AIPGENE20698/AIPGENE20698_gene, intron 8 of 8)	145677	148646	2970	2	AIPGENE20798	-4909
scaffold54size781874_742188_742936	749	MSPC_Peak_1588	22.98	22.81	105.827	Exon (AIPGENE22658/AIPGENE22658_gene, exon 1 of 6)	742175	747032	4858	1	AIPGENE22658	13
scaffold57size774899_715103_716501	1399	MSPC_Peak_1589	22.36	22.222	102.972	Exon (AIPGENE16635/AIPGENE16635_gene, exon 5 of 9)	695731	709418	13688	2	AIPGENE16681	-5685
scaffold335size243503_20030_21027	998	MSPC_Peak_159	23.27	23.087	107.162	Exon (AIPGENE5695/AIPGENE5695_gene, exon 3 of 3)	18516	21920	3405	1	AIPGENE5695	1514
scaffold365size217510_102892_103776	885	MSPC_Peak_1590	21.78	21.679	100.301	Exon (AIPGENE27911/AIPGENE27911_gene, exon 3 of 43)	86765	104206	17442	2	AIPGENE27911	430
scaffold262size318795_178915_179915	1001	MSPC_Peak_1591	28.99	28.498	133.504	Intron (AIPGENE19278/AIPGENE19278_gene, intron 1 of 4)	177056	187778	10723	1	AIPGENE19278	1859
scaffold350size228866_168061_169220	1160	MSPC_Peak_1592	20.46	20.434	94.222	Intron (AIPGENE8069/AIPGENE8069_gene, intron 2 of 2)	161742	172696	10955	2	AIPGENE8069	3476
scaffold35size915306_886662_888123	1462	MSPC_Peak_1593	22.37	22.231	103.018	Exon (AIPGENE13020/AIPGENE13020_gene, exon 2 of 10)	883820	890361	6542	2	AIPGENE13020	2238
scaffold16size1115347_885818_886941	1124	MSPC_Peak_1594	23.44	23.245	107.945	Promoter (1-2kb)	888552	892875	4324	1	AIPGENE2905	-1611
scaffold488size137689_124564_126548	1985	MSPC_Peak_1595	28.13	27.69	129.543	Exon (AIPGENE1671/AIPGENE1671_gene, exon 2 of 2)	122596	126324	3729	1	AIPGENE1671	1968
scaffold42size856788_409096_410165	1070	MSPC_Peak_1596	25.4	25.096	116.971	Distal Intergenic	399784	403426	3643	2	AIPGENE10666	-5670
scaffold12size1245834_339095_339995	901	MSPC_Peak_1597	20.03	20.028	92.242	Exon (AIPGENE23386/AIPGENE23386_gene, exon 6 of 6)	331286	341701	10416	1	AIPGENE23386	7809
scaffold69size1084271_1044900_1045769	870	MSPC_Peak_1598	21.06	21	96.985	Distal Intergenic	1048306	1061046	12741	1	AIPGENE6205	-2537
scaffold738size44942_1722_4172	2451	MSPC_Peak_1599	21.54	21.452	99.195	Exon (AIPGENE17272/AIPGENE17272_gene, exon 2 of 4)	2	11838	11837	1	AIPGENE17272	1720
scaffold560size108098_55133_55867	735	MSPC_Peak_16	23.33	23.142	107.439	Exon (AIPGENE6611/AIPGENE6611_gene, exon 2 of 2)	54256	57394	3139	1	AIPGENE6611	877
scaffold24size1035001_409021_412338	3318	MSPC_Peak_160	43.54	42.504	200.509	Promoter (<=1kb)	404655	409477	4823	2	AIPGENE9940	0
scaffold328size251072_79903_81883	1981	MSPC_Peak_1600	30.81	30.23	141.885	Distal Intergenic	70176	71700	1525	1	AIPGENE19477	9727
scaffold256size329795_122579_123612	1034	MSPC_Peak_1601	20.63	20.594	95.005	Exon (AIPGENE21572/AIPGENE21572_gene, exon 2 of 10)	120126	127796	7671	1	AIPGENE21572	2453
scaffold206size392861_85130_86146	1017	MSPC_Peak_1602	22.53	22.383	103.754	Exon (AIPGENE6279/AIPGENE6279_gene, exon 5 of 11)	83495	87716	4222	2	AIPGENE6279	1570
scaffold54size781874_694096_697914	3819	MSPC_Peak_1603	27.04	26.652	124.524	Promoter (<=1kb)	684729	694757	10029	2	AIPGENE22679	0
scaffold3size1550370_117522_120510	2989	MSPC_Peak_1604	52.11	50.772	249.646	Promoter (<=1kb)	120936	122365	1430	1	AIPGENE20846	-426
scaffold4size1549841_409347_410303	957	MSPC_Peak_1605	20.88	20.829	96.156	Downstream (2-3kb)	412440	425666	13227	2	AIPGENE18487	15363
scaffold365size217510_52075_53687	1613	MSPC_Peak_1606	25.53	25.22	117.57	Exon (AIPGENE27914/AIPGENE27914_gene, exon 13 of 47)	30660	59732	29073	2	AIPGENE27914	6045
scaffold262size318795_176220_176967	748	MSPC_Peak_1607	33.69	32.988	155.148	Promoter (<=1kb)	177056	187778	10723	1	AIPGENE19278	-89
scaffold35size915306_875298_876711	1414	MSPC_Peak_1608	24.22	23.982	111.537	Intron (AIPGENE12924/AIPGENE12924_gene, intron 6 of 16)	858741	883761	25021	2	AIPGENE12924	7050
scaffold16size1115347_753230_754830	1601	MSPC_Peak_1609	23.8	23.583	109.603	Exon (AIPGENE2964/AIPGENE2964_gene, exon 1 of 4)	749583	754832	5250	2	AIPGENE2964	2
scaffold31size936128_666150_667080	931	MSPC_Peak_161	27.53	27.116	126.78	Intron (AIPGENE301/AIPGENE301_gene, intron 8 of 9)	656380	663280	6901	2	AIPGENE308	-2870
scaffold350size228866_143384_143898	515	MSPC_Peak_1610	20.55	20.518	94.636	Intron (AIPGENE8065/AIPGENE8065_gene, intron 24 of 53)	130252	161407	31156	1	AIPGENE8065	13132
scaffold611size88400_23488_24640	1153	MSPC_Peak_1611	25.36	25.058	116.787	Intron (AIPGENE17994/AIPGENE17994_gene, intron 5 of 5)	12391	29786	17396	2	AIPGENE17994	5146
scaffold57size774899_641336_643198	1863	MSPC_Peak_1612	20.55	20.519	94.636	Intron (AIPGENE16663/AIPGENE16663_gene, intron 1 of 5)	640273	665262	24990	1	AIPGENE16663	1063
scaffold488size137689_116467_117727	1261	MSPC_Peak_1613	24.54	24.285	113.011	Distal Intergenic	122596	126324	3729	1	AIPGENE1671	-4869
scaffold42size856788_400622_402470	1849	MSPC_Peak_1614	28.54	28.075	131.432	Exon (AIPGENE10666/AIPGENE10666_gene, exon 1 of 4)	399784	403426	3643	2	AIPGENE10666	956
scaffold256size329795_110051_112536	2486	MSPC_Peak_1615	32.48	31.825	149.576	Exon (AIPGENE21564/AIPGENE21564_gene, exon 1 of 2)	110488	112636	2149	2	AIPGENE21564	100
scaffold12size1245834_333653_334742	1090	MSPC_Peak_1616	25.55	25.239	117.662	Intron (AIPGENE23386/AIPGENE23386_gene, intron 2 of 5)	331286	341701	10416	1	AIPGENE23386	2367
scaffold69size1084271_1026789_1028078	1290	MSPC_Peak_1617	24.32	24.077	111.998	Exon (AIPGENE6176/AIPGENE6176_gene, exon 2 of 2)	1026691	1029786	3096	2	AIPGENE6176	1708
scaffold328size251072_46984_52700	5717	MSPC_Peak_1618	58.587	57.047	288.33	Promoter (<=1kb)	43402	52116	8715	2	AIPGENE19492	0
scaffold35size915306_846919_848469	1551	MSPC_Peak_1619	20.55	20.519	94.636	Promoter (<=1kb)	841435	847561	6127	2	AIPGENE12963	0
scaffold10size1280550_762085_764306	2222	MSPC_Peak_162	23.13	22.954	106.518	Promoter (<=1kb)	762382	770498	8117	1	AIPGENE19371	0
scaffold4size1549841_385392_386250	859	MSPC_Peak_1620	30.68	30.107	141.287	Intron (AIPGENE18584/AIPGENE18584_gene, intron 3 of 5)	384706	390749	6044	1	AIPGENE18584	686
scaffold54size781874_677639_679813	2175	MSPC_Peak_1621	63.776	62.068	303.757	Exon (AIPGENE22698/AIPGENE22698_gene, exon 1 of 3)	677627	680171	2545	1	AIPGENE22698	12
scaffold3size1550370_104161_105537	1377	MSPC_Peak_1622	30.56	29.992	140.734	Promoter (<=1kb)	104216	109254	5039	1	AIPGENE20699	0
scaffold1275size10785_65_843	779	MSPC_Peak_1623	20.5	20.471	94.406	Exon (AIPGENE26484/AIPGENE26484_gene, exon 2 of 2)	1	3656	3656	2	AIPGENE26484	2813
scaffold365size217510_23327_24154	828	MSPC_Peak_1624	26.2	25.856	120.655	Promoter (<=1kb)	17037	23786	6750	2	AIPGENE27925	0
scaffold437size167467_163590_164906	1317	MSPC_Peak_1625	20.9	20.848	96.248	Exon (AIPGENE24893/AIPGENE24893_gene, exon 7 of 22)	139059	167446	28388	2	AIPGENE24893	2540
scaffold262size318795_97169_99142	1974	MSPC_Peak_1626	20.55	20.518	94.636	Promoter (<=1kb)	98966	115430	16465	1	AIPGENE19302	0
scaffold57size774899_635762_636462	701	MSPC_Peak_1627	30.66	30.088	141.195	Intron (AIPGENE16659/AIPGENE16659_gene, intron 11 of 11)	640273	665262	24990	1	AIPGENE16663	-3811
scaffold611size88400_17784_19118	1335	MSPC_Peak_1628	25.42	25.114	117.063	Intron (AIPGENE17994/AIPGENE17994_gene, intron 5 of 5)	12391	29786	17396	2	AIPGENE17994	10668
scaffold42size856788_352240_353452	1213	MSPC_Peak_1629	24.1	23.868	110.985	Promoter (<=1kb)	353966	359914	5949	1	AIPGENE10669	-514
scaffold192size408372_129996_130879	884	MSPC_Peak_163	23.42	23.227	107.853	Promoter (1-2kb)	124647	128376	3730	2	AIPGENE16153	-1620
scaffold488size137689_96364_97426	1063	MSPC_Peak_1630	26.1	25.76	120.195	Exon (AIPGENE1668/AIPGENE1668_gene, exon 11 of 11)	96397	104406	8010	2	AIPGENE1668	6980
scaffold16size1115347_741929_743478	1550	MSPC_Peak_1631	35.4	34.632	163.023	Exon (AIPGENE2963/AIPGENE2963_gene, exon 5 of 7)	733084	747467	14384	1	AIPGENE2963	8845
scaffold256size329795_40399_41308	910	MSPC_Peak_1632	24.75	24.484	113.978	Exon (AIPGENE21567/AIPGENE21567_gene, exon 11 of 25)	25286	54177	28892	1	AIPGENE21567	15113
scaffold69size1084271_1009527_1010645	1119	MSPC_Peak_1633	21.84	21.736	100.577	Exon (AIPGENE6183/AIPGENE6183_gene, exon 29 of 52)	991816	1025537	33722	1	AIPGENE6183	17711
scaffold12size1245834_231834_233777	1944	MSPC_Peak_1634	21.82	21.717	100.485	Exon (AIPGENE23340/AIPGENE23340_gene, exon 11 of 11)	237856	252253	14398	1	AIPGENE23284	-4079
scaffold35size915306_827345_829562	2218	MSPC_Peak_1635	22.66	22.506	104.353	Exon (AIPGENE13001/AIPGENE13001_gene, exon 2 of 19)	822038	830691	8654	2	AIPGENE13001	1129
scaffold390size258044_209840_210803	964	MSPC_Peak_1636	22.24	22.111	102.419	Distal Intergenic	214636	217158	2523	1	AIPGENE26804	-3833
scaffold3size1550370_101181_103349	2169	MSPC_Peak_1637	57.847	56.337	276.264	Promoter (<=1kb)	104216	109254	5039	1	AIPGENE20699	-867
scaffold365size217510_21178_23029	1852	MSPC_Peak_1638	24.66	24.398	113.563	Exon (AIPGENE27925/AIPGENE27925_gene, exon 2 of 9)	17037	23786	6750	2	AIPGENE27925	757
scaffold4size1549841_373862_374649	788	MSPC_Peak_1639	23.69	23.481	109.096	Distal Intergenic	364776	366286	1511	2	AIPGENE18423	-7576
scaffold62size746220_711660_712448	789	MSPC_Peak_164	23.28	23.096	107.208	Exon (AIPGENE11221/AIPGENE11221_gene, exon 6 of 13)	696286	720856	24571	2	AIPGENE11221	8408
scaffold60size753757_695628_698506	2879	MSPC_Peak_1640	43.684	42.643	210.502	Promoter (<=1kb)	694594	696816	2223	2	AIPGENE171	0
scaffold437size167467_85037_86534	1498	MSPC_Peak_1641	31.74	31.122	146.168	Distal Intergenic	61362	71016	9655	2	AIPGENE24894	-14021
scaffold262size318795_92171_93151	981	MSPC_Peak_1642	20.98	20.923	96.616	Exon (AIPGENE19281/AIPGENE19281_gene, exon 3 of 3)	89536	93054	3519	1	AIPGENE19281	2635
scaffold57size774899_561133_561866	734	MSPC_Peak_1643	32.35	31.702	148.977	Promoter (<=1kb)	559279	561688	2410	2	AIPGENE16642	0
scaffold54size781874_666711_668284	1574	MSPC_Peak_1644	40.505	39.58	195.72	Promoter (<=1kb)	667927	672457	4531	1	AIPGENE22680	0
scaffold488size137689_88991_90661	1671	MSPC_Peak_1645	67.04	65.185	308.731	Intron (AIPGENE1672/AIPGENE1672_gene, intron 1 of 2)	84206	94214	10009	1	AIPGENE1672	4785
scaffold42size856788_212419_213513	1095	MSPC_Peak_1646	21.7	21.604	99.932	Exon (AIPGENE10700/AIPGENE10700_gene, exon 5 of 8)	217886	252151	34266	1	AIPGENE10689	-4373
scaffold611size88400_3429_5029	1601	MSPC_Peak_1647	30.18	29.629	138.984	Exon (AIPGENE17995/AIPGENE17995_gene, exon 2 of 2)	1	4674	4674	1	AIPGENE17995	3428
scaffold35size915306_822721_825239	2519	MSPC_Peak_1648	20.57	20.537	94.728	Exon (AIPGENE13001/AIPGENE13001_gene, exon 12 of 19)	822038	830691	8654	2	AIPGENE13001	5452
scaffold645size75166_57454_58092	639	MSPC_Peak_1649	21.65	21.556	99.702	Distal Intergenic	55816	57244	1429	1	AIPGENE27725	1638
scaffold5size1497922_746077_748564	2488	MSPC_Peak_165	28.29	27.843	130.28	Promoter (<=1kb)	746686	754335	7650	1	AIPGENE27001	0
scaffold69size1084271_928347_929121	775	MSPC_Peak_1650	23.75	23.537	109.373	Promoter (1-2kb)	930906	943655	12750	1	AIPGENE6151	-1785
scaffold16size1115347_664145_665270	1126	MSPC_Peak_1651	25.86	25.533	119.09	Exon (AIPGENE2973/AIPGENE2973_gene, exon 8 of 15)	658557	668958	10402	2	AIPGENE2973	3688
scaffold390size258044_181468_182554	1087	MSPC_Peak_1652	24.9	24.624	114.669	Exon (AIPGENE26789/AIPGENE26789_gene, exon 20 of 22)	176766	181098	4333	1	AIPGENE26780	4702
scaffold256size329795_24603_25301	699	MSPC_Peak_1653	20.9	20.848	96.248	Promoter (<=1kb)	25286	54177	28892	1	AIPGENE21567	0
scaffold12size1245834_189816_191594	1779	MSPC_Peak_1654	24.7	24.437	113.748	Promoter (<=1kb)	183061	190866	7806	2	AIPGENE23312	0
scaffold3size1550370_16515_17587	1073	MSPC_Peak_1655	20.82	20.773	95.88	Exon (AIPGENE20752/AIPGENE20752_gene, exon 2 of 3)	13872	18746	4875	2	AIPGENE20752	1159
scaffold4size1549841_334034_335011	978	MSPC_Peak_1656	25.15	24.862	115.82	Promoter (<=1kb)	334606	340984	6379	1	AIPGENE18450	0
scaffold60size753757_676340_678893	2554	MSPC_Peak_1657	28.73	28.254	132.307	Exon (AIPGENE192/AIPGENE192_gene, exon 9 of 13)	667778	674199	6422	1	AIPGENE173	8562
scaffold161size448273_424632_426040	1409	MSPC_Peak_1658	35.91	35.123	165.372	Intron (AIPGENE27464/AIPGENE27464_gene, intron 6 of 22)	438626	443020	4395	1	AIPGENE27487	-12586
scaffold437size167467_74224_74985	762	MSPC_Peak_1659	24.56	24.303	113.103	Distal Intergenic	61362	71016	9655	2	AIPGENE24894	-3208
scaffold98size615536_131566_134510	2945	MSPC_Peak_166	22.4	22.259	103.156	Exon (AIPGENE22330/AIPGENE22330_gene, exon 1 of 3)	131104	139484	8381	1	AIPGENE22330	462
scaffold488size137689_37469_39194	1726	MSPC_Peak_1660	33.79	33.083	155.609	Exon (AIPGENE1677/AIPGENE1677_gene, exon 2 of 2)	42506	43600	1095	1	AIPGENE1670	-3312
scaffold57size774899_547630_548565	936	MSPC_Peak_1661	25.35	25.049	116.741	Promoter (<=1kb)	545516	548098	2583	2	AIPGENE16683	0
scaffold262size318795_79541_83751	4211	MSPC_Peak_1662	50.17	48.906	231.041	Exon (AIPGENE19288/AIPGENE19288_gene, exon 5 of 6)	77046	84833	7788	1	AIPGENE19288	2495
scaffold35size915306_770037_771019	983	MSPC_Peak_1663	60.736	59.097	289.665	Promoter (<=1kb)	762406	769961	7556	2	AIPGENE12931	-76
scaffold645size75166_36822_38373	1552	MSPC_Peak_1664	56.487	55.019	269.955	Promoter (<=1kb)	17528	36346	18819	2	AIPGENE27724	-476
scaffold16size1115347_656742_658164	1423	MSPC_Peak_1665	24.18	23.944	111.353	Downstream (<1kb)	654800	656204	1405	1	AIPGENE2875	1942
scaffold69size1084271_923240_924367	1128	MSPC_Peak_1666	20.96	20.905	96.524	Distal Intergenic	917416	921827	4412	1	AIPGENE6174	5824
scaffold390size258044_177255_178882	1628	MSPC_Peak_1667	27.43	27.021	126.32	Exon (AIPGENE26780/AIPGENE26780_gene, exon 1 of 2)	176766	181098	4333	1	AIPGENE26780	489
scaffold480size141552_118573_120985	2413	MSPC_Peak_1668	22.99	22.819	105.873	Exon (AIPGENE16749/AIPGENE16749_gene, exon 29 of 38)	107610	116116	8507	2	AIPGENE16738	-2457
scaffold42size856788_207668_208303	636	MSPC_Peak_1669	24.85	24.577	114.438	Exon (AIPGENE10700/AIPGENE10700_gene, exon 1 of 8)	206306	216745	10440	1	AIPGENE10700	1362
scaffold99size868853_333158_334401	1244	MSPC_Peak_167	37.63	36.788	173.293	Exon (AIPGENE1516/AIPGENE1516_gene, exon 13 of 14)	336404	350716	14313	1	AIPGENE1494	-2003
scaffold12size1245834_51093_54090	2998	MSPC_Peak_1670	70.47	68.465	324.526	Exon (AIPGENE23375/AIPGENE23375_gene, exon 15 of 24)	59816	71773	11958	1	AIPGENE23251	-5726
scaffold4size1549841_251035_252225	1191	MSPC_Peak_1671	33.4	32.705	153.813	Exon (AIPGENE18534/AIPGENE18534_gene, exon 5 of 77)	224034	260316	36283	2	AIPGENE18534	8091
scaffold54size781874_659752_661332	1581	MSPC_Peak_1672	30.72	30.145	141.471	Exon (AIPGENE22709/AIPGENE22709_gene, exon 15 of 18)	667927	672457	4531	1	AIPGENE22680	-6595
scaffold60size753757_586947_588536	1590	MSPC_Peak_1673	21.27	21.198	97.952	Distal Intergenic	575276	586056	10781	1	AIPGENE144	11671
scaffold57size774899_389873_391646	1774	MSPC_Peak_1674	22.28	22.148	102.603	Exon (AIPGENE16670/AIPGENE16670_gene, exon 57 of 87)	365400	422689	57290	2	AIPGENE16670	31043
scaffold437size167467_68609_71530	2922	MSPC_Peak_1675	72.21	70.12	332.539	Promoter (<=1kb)	61362	71016	9655	2	AIPGENE24894	0
scaffold517size124122_119966_120772	807	MSPC_Peak_1676	24.47	24.219	112.689	Exon (AIPGENE27589/AIPGENE27589_gene, exon 1 of 2)	118646	124082	5437	1	AIPGENE27589	1320
scaffold262size318795_57017_58359	1343	MSPC_Peak_1677	21.14	21.075	97.353	Downstream (<1kb)	59087	61796	2710	2	AIPGENE19270	3437
scaffold161size448273_419556_420970	1415	MSPC_Peak_1678	25.69	25.372	118.307	Intron (AIPGENE27464/AIPGENE27464_gene, intron 5 of 22)	406006	434401	28396	1	AIPGENE27464	13550
scaffold35size915306_744012_744801	790	MSPC_Peak_1679	26.76	26.389	123.234	Distal Intergenic	736541	739303	2763	1	AIPGENE12912	7471
scaffold624size81796_70839_72171	1333	MSPC_Peak_168	22.67	22.515	104.399	Promoter (1-2kb)	73466	80768	7303	1	AIPGENE26906	-1295
scaffold488size137689_29056_30056	1001	MSPC_Peak_1680	34.66	33.917	159.615	Distal Intergenic	33166	37745	4580	1	AIPGENE1677	-3110
scaffold69size1084271_898526_899815	1290	MSPC_Peak_1681	23.5	23.303	108.221	Distal Intergenic	889918	896446	6529	2	AIPGENE6147	-2080
scaffold480size141552_116533_118005	1473	MSPC_Peak_1682	25.48	25.172	117.34	Promoter (<=1kb)	107610	116116	8507	2	AIPGENE16738	-417
scaffold16size1115347_654127_654768	642	MSPC_Peak_1683	21.65	21.557	99.702	Promoter (<=1kb)	654800	656204	1405	1	AIPGENE2875	-32
scaffold645size75166_23355_25093	1739	MSPC_Peak_1684	20.62	20.584	94.959	Exon (AIPGENE27724/AIPGENE27724_gene, exon 5 of 6)	17528	36346	18819	2	AIPGENE27724	11253
scaffold42size856788_159324_160321	998	MSPC_Peak_1685	28.9	28.414	133.089	Exon (AIPGENE10687/AIPGENE10687_gene, exon 19 of 19)	174736	181898	7163	1	AIPGENE10663	-14415
scaffold54size781874_624992_627553	2562	MSPC_Peak_1686	34.57	33.832	159.201	Exon (AIPGENE22693/AIPGENE22693_gene, exon 2 of 13)	624617	635558	10942	1	AIPGENE22693	375
scaffold57size774899_356219_357737	1519	MSPC_Peak_1687	24.61	24.351	113.333	Exon (AIPGENE16656/AIPGENE16656_gene, exon 4 of 17)	344662	364711	20050	1	AIPGENE16656	11557
scaffold12size1245834_22275_23089	815	MSPC_Peak_1688	21.17	21.104	97.491	Exon (AIPGENE23278/AIPGENE23278_gene, exon 5 of 13)	13907	26756	12850	2	AIPGENE23278	3667
scaffold390size258044_127400_127977	578	MSPC_Peak_1689	24.64	24.379	113.471	Exon (AIPGENE26794/AIPGENE26794_gene, exon 1 of 24)	127396	142686	15291	1	AIPGENE26794	4
scaffold260size320762_153674_155791	2118	MSPC_Peak_169	41.98	41.005	193.325	Distal Intergenic	147526	151019	3494	1	AIPGENE20191	6148
scaffold437size167467_13_1637	1625	MSPC_Peak_1690	24.89	24.615	114.623	Exon (AIPGENE24891/AIPGENE24891_gene, exon 9 of 9)	1	22576	22576	2	AIPGENE24891	20939
scaffold538size117176_95561_98736	3176	MSPC_Peak_1691	21.54	21.452	99.195	Exon (AIPGENE14071/AIPGENE14071_gene, exon 13 of 28)	84936	112455	27520	1	AIPGENE14071	10625
scaffold60size753757_561994_563398	1405	MSPC_Peak_1692	25.39	25.087	116.925	Exon (AIPGENE172/AIPGENE172_gene, exon 16 of 27)	554386	568767	14382	1	AIPGENE172	7608
scaffold35size915306_476135_477737	1603	MSPC_Peak_1693	28.85	28.368	132.859	Exon (AIPGENE12914/AIPGENE12914_gene, exon 13 of 31)	469442	484790	15349	2	AIPGENE12914	7053
scaffold4size1549841_248187_249185	999	MSPC_Peak_1694	32.75	32.083	150.819	Exon (AIPGENE18534/AIPGENE18534_gene, exon 9 of 77)	224034	260316	36283	2	AIPGENE18534	11131
scaffold161size448273_350851_351587	737	MSPC_Peak_1695	22.35	22.212	102.926	Intron (AIPGENE27463/AIPGENE27463_gene, intron 2 of 6)	343201	353096	9896	2	AIPGENE27463	1509
scaffold590size97712_93119_95008	1890	MSPC_Peak_1696	28.34	27.889	130.511	Exon (AIPGENE580/AIPGENE580_gene, exon 7 of 11)	95880	97526	1647	2	AIPGENE575	2518
scaffold517size124122_84426_85561	1136	MSPC_Peak_1697	21.61	21.519	99.518	Promoter (1-2kb)	78438	82766	4329	2	AIPGENE27583	-1660
scaffold480size141552_91237_92190	954	MSPC_Peak_1698	50.1	48.844	230.719	Promoter (1-2kb)	87128	90086	2959	2	AIPGENE16743	-1151
scaffold153size457707_327313_328215	903	MSPC_Peak_1699	21.79	21.688	100.347	Intron (AIPGENE18122/AIPGENE18122_gene, intron 1 of 1)	323546	333606	10061	1	AIPGENE18122	3767
scaffold255size330100_228985_229692	708	MSPC_Peak_17	21.22	21.151	97.722	Exon (AIPGENE5143/AIPGENE5143_gene, exon 16 of 16)	229432	240486	11055	2	AIPGENE5143	10794
scaffold266size310875_292597_294103	1507	MSPC_Peak_170	38.16	37.3	175.733	Distal Intergenic	284853	288056	3204	2	AIPGENE9812	-4541
scaffold645size75166_8133_9547	1415	MSPC_Peak_1700	27.97	27.537	128.807	Distal Intergenic	2242	6315	4074	1	AIPGENE27721	5891
scaffold69size1084271_872543_874368	1826	MSPC_Peak_1701	31.04	30.451	142.944	Exon (AIPGENE6152/AIPGENE6152_gene, exon 2 of 6)	866589	875306	8718	2	AIPGENE6152	938
scaffold54size781874_565310_565915	606	MSPC_Peak_1702	36.22	35.422	166.799	Exon (AIPGENE22685/AIPGENE22685_gene, exon 4 of 4)	567957	572330	4374	1	AIPGENE22721	-2042
scaffold16size1115347_533272_534373	1102	MSPC_Peak_1703	25.92	25.589	119.366	Exon (AIPGENE2872/AIPGENE2872_gene, exon 19 of 20)	523203	534766	11564	1	AIPGENE2872	10069
scaffold57size774899_308128_310509	2382	MSPC_Peak_1704	21.25	21.179	97.86	Exon (AIPGENE16626/AIPGENE16626_gene, exon 4 of 6)	306596	313122	6527	2	AIPGENE16626	2613
scaffold60size753757_545710_546319	610	MSPC_Peak_1705	29.48	28.964	135.76	Distal Intergenic	535566	539546	3981	2	AIPGENE188	-6164
scaffold858size29513_7954_8921	968	MSPC_Peak_1706	28.23	27.786	130.004	Intron (AIPGENE2434/AIPGENE2434_gene, intron 2 of 6)	1056	25221	24166	1	AIPGENE2434	6898
scaffold4size1549841_232758_233714	957	MSPC_Peak_1707	20.51	20.481	94.452	Exon (AIPGENE18534/AIPGENE18534_gene, exon 50 of 77)	217979	223594	5616	1	AIPGENE18457	14779
scaffold596size94821_62850_64437	1588	MSPC_Peak_1708	27.76	27.337	127.84	Exon (AIPGENE18726/AIPGENE18726_gene, exon 2 of 2)	62931	69986	7056	2	AIPGENE18726	5549
scaffold538size117176_93380_94597	1218	MSPC_Peak_1709	20.59	20.556	94.82	Exon (AIPGENE14071/AIPGENE14071_gene, exon 8 of 28)	84936	112455	27520	1	AIPGENE14071	8444
scaffold31size936128_654594_656097	1504	MSPC_Peak_171	42.426	41.433	204.654	Exon (AIPGENE334/AIPGENE334_gene, exon 1 of 6)	652403	656351	3949	2	AIPGENE334	254
scaffold770size40533_9693_10413	721	MSPC_Peak_1710	34.95	34.198	160.951	Distal Intergenic	13636	20770	7135	1	AIPGENE21176	-3223
scaffold161size448273_311498_312369	872	MSPC_Peak_1711	33.67	32.968	155.056	Exon (AIPGENE27491/AIPGENE27491_gene, exon 1 of 2)	310606	318842	8237	1	AIPGENE27491	892
scaffold35size915306_450617_453993	3377	MSPC_Peak_1712	28.75	28.272	132.399	Promoter (<=1kb)	448696	453721	5026	2	AIPGENE12941	0
scaffold590size97712_73602_74517	916	MSPC_Peak_1713	33.36	32.668	153.628	Intron (AIPGENE580/AIPGENE580_gene, intron 2 of 10)	72726	95290	22565	1	AIPGENE580	876
scaffold517size124122_72124_74420	2297	MSPC_Peak_1714	35.8	35.016	164.865	Distal Intergenic	64396	65060	665	1	AIPGENE27584	7728
scaffold480size141552_87061_87902	842	MSPC_Peak_1715	21.22	21.151	97.722	Exon (AIPGENE16743/AIPGENE16743_gene, exon 2 of 2)	87128	90086	2959	2	AIPGENE16743	2184
scaffold153size457707_323569_324961	1393	MSPC_Peak_1716	20.62	20.585	94.959	Exon (AIPGENE18122/AIPGENE18122_gene, exon 1 of 2)	323546	333606	10061	1	AIPGENE18122	23
scaffold57size774899_269063_270002	940	MSPC_Peak_1717	32.02	31.384	147.458	Exon (AIPGENE16685/AIPGENE16685_gene, exon 16 of 27)	261030	281572	20543	2	AIPGENE16685	11570
scaffold490size137216_118272_119085	814	MSPC_Peak_1718	22.3	22.166	102.695	Exon (AIPGENE12596/AIPGENE12596_gene, exon 4 of 4)	122756	135126	12371	1	AIPGENE12597	-3671
scaffold54size781874_517402_519049	1648	MSPC_Peak_1719	24.77	24.503	114.07	Exon (AIPGENE22703/AIPGENE22703_gene, exon 6 of 13)	506695	530007	23313	2	AIPGENE22703	10958
scaffold10size1280550_594673_595661	989	MSPC_Peak_172	23.22	23.04	106.932	Exon (AIPGENE19415/AIPGENE19415_gene, exon 40 of 48)	607745	608231	487	1	** NO NAME ASSIGNED **	-12084
scaffold16size1115347_434061_435032	972	MSPC_Peak_1720	23.74	23.527	109.327	Intron (AIPGENE2873/AIPGENE2873_gene, intron 1 of 11)	432732	446095	13364	1	AIPGENE2873	1329
scaffold1size1833262_1813196_1814052	857	MSPC_Peak_1721	28.96	28.47	133.366	Exon (AIPGENE13075/AIPGENE13075_gene, exon 7 of 7)	1808523	1814151	5629	1	AIPGENE13075	4673
scaffold69size1084271_866260_867275	1016	MSPC_Peak_1722	31.23	30.629	143.819	Exon (AIPGENE6152/AIPGENE6152_gene, exon 6 of 6)	866589	875306	8718	2	AIPGENE6152	8031
scaffold60size753757_539695_542023	2329	MSPC_Peak_1723	41.56	40.595	191.391	Promoter (<=1kb)	535566	539546	3981	2	AIPGENE188	-149
scaffold538size117176_71417_72925	1509	MSPC_Peak_1724	54.17	52.765	249.462	Exon (AIPGENE14073/AIPGENE14073_gene, exon 3 of 7)	69141	75156	6016	2	AIPGENE14073	2231
scaffold4size1549841_197518_198802	1285	MSPC_Peak_1725	36.54	35.729	168.273	Intron (AIPGENE18489/AIPGENE18489_gene, intron 5 of 14)	181606	205176	23571	2	AIPGENE18489	6374
scaffold596size94821_56221_57128	908	MSPC_Peak_1726	36.69	35.872	168.964	Exon (AIPGENE18723/AIPGENE18723_gene, exon 3 of 4)	54356	62420	8065	1	AIPGENE18723	1865
scaffold35size915306_413039_414058	1020	MSPC_Peak_1727	20.19	20.179	92.978	Distal Intergenic	420855	424272	3418	1	AIPGENE12991	-6797
scaffold212size376763_329672_330432	761	MSPC_Peak_1728	45.48	44.372	209.443	Distal Intergenic	319044	325886	6843	2	AIPGENE21970	-3786
scaffold153size457707_167062_167997	936	MSPC_Peak_1729	22.3	22.166	102.695	Promoter (<=1kb)	168036	178754	10719	1	AIPGENE18088	-39
scaffold62size746220_597874_602462	4589	MSPC_Peak_173	61.71	60.044	284.185	Promoter (<=1kb)	597432	599936	2505	2	AIPGENE11189	0
scaffold517size124122_54134_55145	1012	MSPC_Peak_1730	28.74	28.263	132.353	Distal Intergenic	58866	63870	5005	1	AIPGENE27588	-3721
scaffold858size29513_4034_4970	937	MSPC_Peak_1731	21.13	21.066	97.307	Intron (AIPGENE2434/AIPGENE2434_gene, intron 1 of 6)	1056	25221	24166	1	AIPGENE2434	2978
scaffold161size448273_310435_311272	838	MSPC_Peak_1732	38.77	37.891	178.542	Promoter (<=1kb)	310606	318842	8237	1	AIPGENE27491	0
scaffold490size137216_75998_77845	1848	MSPC_Peak_1733	28.98	28.488	133.458	Exon (AIPGENE12592/AIPGENE12592_gene, exon 2 of 17)	74094	89102	15009	1	AIPGENE12593	1904
scaffold57size774899_262697_264577	1881	MSPC_Peak_1734	28.93	28.442	133.228	Exon (AIPGENE16685/AIPGENE16685_gene, exon 23 of 27)	245774	253997	8224	2	AIPGENE16662	-8700
scaffold54size781874_497066_498182	1117	MSPC_Peak_1735	21.21	21.142	97.676	Exon (AIPGENE22706/AIPGENE22706_gene, exon 12 of 26)	491667	504363	12697	1	AIPGENE22706	5399
scaffold590size97712_71899_73517	1619	MSPC_Peak_1736	38.73	37.852	178.358	Promoter (<=1kb)	72726	95290	22565	1	AIPGENE580	0
scaffold1size1833262_1756132_1758184	2053	MSPC_Peak_1737	35.62	34.843	164.036	Exon (AIPGENE13201/AIPGENE13201_gene, exon 20 of 20)	1774793	1791165	16373	1	AIPGENE13104	-16609
scaffold16size1115347_376175_377691	1517	MSPC_Peak_1738	22.7	22.543	104.537	Distal Intergenic	380462	384823	4362	1	AIPGENE2928	-2771
scaffold69size1084271_843619_845187	1569	MSPC_Peak_1739	25.06	24.777	115.406	Promoter (<=1kb)	844616	864895	20280	1	AIPGENE6138	0
scaffold782size39078_8225_10088	1864	MSPC_Peak_174	30.02	29.478	138.247	Exon (AIPGENE1665/AIPGENE1665_gene, exon 3 of 3)	12406	18238	5833	1	AIPGENE1663	-2318
scaffold60size753757_520032_521951	1920	MSPC_Peak_1740	30.2	29.648	139.076	Promoter (1-2kb)	523556	535168	11613	1	AIPGENE174	-1605
scaffold538size117176_39049_40240	1192	MSPC_Peak_1741	44.69	43.608	205.805	Downstream (1-2kb)	42123	43396	1274	2	AIPGENE14074	3156
scaffold35size915306_328374_329644	1271	MSPC_Peak_1742	20.5	20.472	94.406	Promoter (<=1kb)	322251	328221	5971	2	AIPGENE12918	-153
scaffold4size1549841_182072_184346	2275	MSPC_Peak_1743	23.07	22.897	106.241	Exon (AIPGENE18489/AIPGENE18489_gene, exon 15 of 15)	179526	181343	1818	1	AIPGENE18448	2546
scaffold212size376763_328237_329128	892	MSPC_Peak_1744	20.43	20.406	94.084	Distal Intergenic	319044	325886	6843	2	AIPGENE21970	-2351
scaffold11size1250908_1239321_1240328	1008	MSPC_Peak_1745	56.24	54.779	258.995	Exon (AIPGENE17451/AIPGENE17451_gene, exon 12 of 17)	1226840	1251079	24240	1	AIPGENE17451	12481
scaffold153size457707_144814_146510	1697	MSPC_Peak_1746	35.44	34.669	163.207	Exon (AIPGENE18105/AIPGENE18105_gene, exon 4 of 10)	141019	152306	11288	2	AIPGENE18105	5796
scaffold54size781874_414611_416902	2292	MSPC_Peak_1747	29.99	29.45	138.109	Exon (AIPGENE22702/AIPGENE22702_gene, exon 3 of 11)	411627	420772	9146	1	AIPGENE22702	2984
scaffold818size33570_10292_13307	3016	MSPC_Peak_1748	29.96	29.42	137.971	Promoter (<=1kb)	9558	12716	3159	2	AIPGENE15319	0
scaffold517size124122_42661_44062	1402	MSPC_Peak_1749	20.25	20.236	93.255	Distal Intergenic	47546	54026	6481	1	AIPGENE27594	-3484
scaffold192size408372_112386_114847	2462	MSPC_Peak_175	20.75	20.707	95.557	Exon (AIPGENE16124/AIPGENE16124_gene, exon 8 of 14)	106828	120326	13499	2	AIPGENE16124	5479
scaffold125size537866_522851_524548	1698	MSPC_Peak_1750	29.04	28.545	133.734	Distal Intergenic	516379	519248	2870	2	AIPGENE21485	-3603
scaffold161size448273_290039_291449	1411	MSPC_Peak_1751	31.86	31.235	146.721	Intron (AIPGENE27482/AIPGENE27482_gene, intron 5 of 8)	279256	300521	21266	1	AIPGENE27482	10783
scaffold590size97712_69136_70282	1147	MSPC_Peak_1752	20.67	20.631	95.189	Promoter (1-2kb)	64684	68086	3403	2	AIPGENE576	-1050
scaffold16size1115347_309670_310860	1191	MSPC_Peak_1753	25.94	25.608	119.458	Exon (AIPGENE2962/AIPGENE2962_gene, exon 2 of 2)	318292	325628	7337	1	AIPGENE2895	-7432
scaffold69size1084271_835641_837994	2354	MSPC_Peak_1754	22.47	22.326	103.478	Exon (AIPGENE6150/AIPGENE6150_gene, exon 3 of 8)	834976	838899	3924	1	AIPGENE6150	665
scaffold1size1833262_1642748_1645432	2685	MSPC_Peak_1755	23.63	23.426	108.82	Exon (AIPGENE13123/AIPGENE13123_gene, exon 3 of 3)	1640886	1645429	4544	1	AIPGENE13124	1862
scaffold35size915306_322509_325042	2534	MSPC_Peak_1756	23.62	23.416	108.774	Promoter (<=1kb)	314068	321961	7894	2	AIPGENE12926	-548
scaffold60size753757_512763_516491	3729	MSPC_Peak_1757	28.75	28.272	132.399	Promoter (<=1kb)	504090	512406	8317	2	AIPGENE196	-357
scaffold212size376763_168670_170511	1842	MSPC_Peak_1758	25.83	25.504	118.952	Exon (AIPGENE21943/AIPGENE21943_gene, exon 2 of 2)	168106	171584	3479	1	AIPGENE21943	564
scaffold4size1549841_171068_172043	976	MSPC_Peak_1759	20.66	20.622	95.143	Promoter (<=1kb)	156239	170376	14138	2	AIPGENE18525	-692
scaffold5size1497922_703376_705893	2518	MSPC_Peak_176	28.81	28.329	132.675	Exon (AIPGENE27067/AIPGENE27067_gene, exon 10 of 19)	701360	710776	9417	2	AIPGENE27067	4883
scaffold57size774899_166179_167356	1178	MSPC_Peak_1760	20.04	20.037	92.288	Promoter (<=1kb)	168112	174843	6732	1	AIPGENE16675	-756
scaffold153size457707_142662_143564	903	MSPC_Peak_1761	41.48	40.521	191.022	Exon (AIPGENE18099/AIPGENE18099_gene, exon 3 of 3)	138876	142924	4049	1	AIPGENE18099	3786
scaffold11size1250908_1070892_1073820	2929	MSPC_Peak_1762	21.37	21.291	98.412	Exon (AIPGENE17365/AIPGENE17365_gene, exon 25 of 44)	1049881	1092530	42650	2	AIPGENE17365	18710
scaffold134size502784_446544_447582	1039	MSPC_Peak_1763	23.96	23.735	110.34	Exon (AIPGENE27296/AIPGENE27296_gene, exon 6 of 17)	439864	450496	10633	2	AIPGENE27296	2914
scaffold54size781874_382911_384295	1385	MSPC_Peak_1764	20.45	20.425	94.176	Exon (AIPGENE22666/AIPGENE22666_gene, exon 4 of 9)	378567	385727	7161	1	AIPGENE22667	4344
scaffold197size406563_288256_289705	1450	MSPC_Peak_1765	24.88	24.605	114.577	Exon (AIPGENE10271/AIPGENE10271_gene, exon 8 of 8)	274566	290031	15466	1	AIPGENE10271	13690
scaffold517size124122_30878_31883	1006	MSPC_Peak_1766	40.12	39.205	184.759	Distal Intergenic	36156	38111	1956	1	AIPGENE27585	-4273
scaffold590size97712_60111_60644	534	MSPC_Peak_1767	43.19	42.166	198.897	Intron (AIPGENE581/AIPGENE581_gene, intron 1 of 7)	57896	64586	6691	1	AIPGENE581	2215
scaffold125size537866_498127_500034	1908	MSPC_Peak_1768	29.69	29.163	136.728	Exon (AIPGENE21511/AIPGENE21511_gene, exon 3 of 5)	495368	497661	2294	1	AIPGENE21524	2759
scaffold16size1115347_140822_141829	1008	MSPC_Peak_1769	27.39	26.984	126.136	Exon (AIPGENE2977/AIPGENE2977_gene, exon 26 of 30)	126924	133186	6263	2	AIPGENE2892	-7636
scaffold98size615536_129330_130397	1068	MSPC_Peak_177	37.49	36.653	172.648	Promoter (<=1kb)	131104	139484	8381	1	AIPGENE22330	-707
scaffold161size448273_232661_234191	1531	MSPC_Peak_1770	39.14	38.252	180.246	Promoter (1-2kb)	229508	231015	1508	2	AIPGENE27486	-1646
scaffold818size33570_3971_5630	1660	MSPC_Peak_1771	45.14	44.045	217.272	Promoter (<=1kb)	4015	5361	1347	1	AIPGENE15318	0
scaffold60size753757_463074_464182	1109	MSPC_Peak_1772	22.62	22.468	104.169	Exon (AIPGENE186/AIPGENE186_gene, exon 13 of 14)	464541	466866	2326	2	AIPGENE164	2684
scaffold212size376763_114036_114826	791	MSPC_Peak_1773	20.09	20.085	92.518	Promoter (<=1kb)	104813	114456	9644	2	AIPGENE21966	0
scaffold1size1833262_1636018_1641275	5258	MSPC_Peak_1774	24.58	24.323	113.195	Promoter (<=1kb)	1640886	1645429	4544	1	AIPGENE13123	0
scaffold4size1549841_159703_160908	1206	MSPC_Peak_1775	22.77	22.61	104.86	Intron (AIPGENE18548/AIPGENE18548_gene, intron 5 of 5)	151541	154306	2766	2	AIPGENE18436	-5397
scaffold35size915306_284312_286483	2172	MSPC_Peak_1776	24.7	24.437	113.748	Promoter (<=1kb)	279149	284361	5213	2	AIPGENE12922	0
scaffold153size457707_121918_124627	2710	MSPC_Peak_1777	21.67	21.575	99.794	Exon (AIPGENE18101/AIPGENE18101_gene, exon 10 of 26)	116056	130279	14224	1	AIPGENE18101	5862
scaffold11size1250908_1057599_1061097	3499	MSPC_Peak_1778	20.1	20.094	92.564	Exon (AIPGENE17365/AIPGENE17365_gene, exon 36 of 44)	1046721	1048104	1384	2	AIPGENE17370	-9495
scaffold134size502784_337316_340463	3148	MSPC_Peak_1779	27.38	26.975	126.09	Exon (AIPGENE27291/AIPGENE27291_gene, exon 16 of 20)	346706	347782	1077	1	AIPGENE27303	-6243
scaffold99size868853_322731_323969	1239	MSPC_Peak_178	24.35	24.105	112.136	Exon (AIPGENE1516/AIPGENE1516_gene, exon 2 of 14)	321844	333995	12152	1	AIPGENE1516	887
scaffold57size774899_79875_80560	686	MSPC_Peak_1780	36.33	35.527	167.306	Intron (AIPGENE16646/AIPGENE16646_gene, intron 35 of 39)	51462	56924	5463	1	AIPGENE16686	28413
scaffold69size1084271_803759_805162	1404	MSPC_Peak_1781	40.98	40.04	197.93	Exon (AIPGENE6198/AIPGENE6198_gene, exon 1 of 26)	786928	806626	19699	2	AIPGENE6198	1464
scaffold197size406563_259606_260379	774	MSPC_Peak_1782	23.84	23.621	109.787	Exon (AIPGENE10264/AIPGENE10264_gene, exon 1 of 3)	256066	260966	4901	2	AIPGENE10264	587
scaffold54size781874_345095_346888	1794	MSPC_Peak_1783	33.15	32.466	152.661	Exon (AIPGENE22643/AIPGENE22643_gene, exon 8 of 9)	331293	339031	7739	2	AIPGENE22717	-6064
scaffold517size124122_26371_28358	1988	MSPC_Peak_1784	31.72	31.102	146.076	Exon (AIPGENE27590/AIPGENE27590_gene, exon 2 of 2)	22436	27280	4845	1	AIPGENE27590	3935
scaffold16size1115347_127738_128636	899	MSPC_Peak_1785	20.86	20.81	96.064	Exon (AIPGENE2892/AIPGENE2892_gene, exon 2 of 2)	126924	133186	6263	2	AIPGENE2892	4550
scaffold161size448273_208550_210759	2210	MSPC_Peak_1786	33.91	33.199	156.161	Exon (AIPGENE27474/AIPGENE27474_gene, exon 6 of 7)	203426	213097	9672	1	AIPGENE27474	5124
scaffold125size537866_453899_454778	880	MSPC_Peak_1787	78.1	75.825	370.118	Intron (AIPGENE21518/AIPGENE21518_gene, intron 2 of 2)	451283	466098	14816	2	AIPGENE21518	11320
scaffold590size97712_56752_59129	2378	MSPC_Peak_1788	26.98	26.596	124.247	Promoter (<=1kb)	57896	64586	6691	1	AIPGENE581	0
scaffold60size753757_461787_462672	886	MSPC_Peak_1789	23.67	23.463	109.004	Exon (AIPGENE186/AIPGENE186_gene, exon 12 of 14)	464541	466866	2326	2	AIPGENE164	4194
scaffold24size1035001_397048_399168	2121	MSPC_Peak_179	20.57	20.537	94.728	Promoter (<=1kb)	397185	401917	4733	1	AIPGENE9979	0
scaffold35size915306_252147_253855	1709	MSPC_Peak_1790	48.609	47.4	233.39	Promoter (<=1kb)	252231	258653	6423	1	AIPGENE12996	0
scaffold218size373013_253012_255240	2229	MSPC_Peak_1791	22.12	21.998	101.866	Exon (AIPGENE21180/AIPGENE21180_gene, exon 9 of 9)	252633	263096	10464	2	AIPGENE21180	7856
scaffold4size1549841_157274_158365	1092	MSPC_Peak_1792	21.21	21.142	97.676	Exon (AIPGENE18525/AIPGENE18525_gene, exon 4 of 6)	151541	154306	2766	2	AIPGENE18436	-2968
scaffold212size376763_86330_87168	839	MSPC_Peak_1793	28.26	27.814	130.142	Exon (AIPGENE21946/AIPGENE21946_gene, exon 4 of 6)	80356	96448	16093	1	AIPGENE21946	5974
scaffold1size1833262_1586036_1587050	1015	MSPC_Peak_1794	35.41	34.641	163.069	Exon (AIPGENE13154/AIPGENE13154_gene, exon 24 of 28)	1575180	1579945	4766	1	AIPGENE13048	10856
scaffold11size1250908_814419_815242	824	MSPC_Peak_1795	34.75	34.005	160.03	Distal Intergenic	802994	812181	9188	2	AIPGENE17368	-2238
scaffold134size502784_336034_336875	842	MSPC_Peak_1796	48.28	47.089	222.338	Exon (AIPGENE27291/AIPGENE27291_gene, exon 13 of 20)	328226	342155	13930	1	AIPGENE27291	7808
scaffold57size774899_64138_65002	865	MSPC_Peak_1797	21.26	21.188	97.906	Intron (AIPGENE16646/AIPGENE16646_gene, intron 38 of 39)	51462	56924	5463	1	AIPGENE16686	12676
scaffold54size781874_341195_341963	769	MSPC_Peak_1798	21.2	21.133	97.63	Downstream (2-3kb)	331293	339031	7739	2	AIPGENE22717	-2164
scaffold197size406563_223039_224531	1493	MSPC_Peak_1799	35.62	34.842	164.036	Promoter (<=1kb)	200376	222326	21951	2	AIPGENE10279	-713
scaffold119size550493_323733_325232	1500	MSPC_Peak_18	22.35	22.212	102.926	Exon (AIPGENE17904/AIPGENE17904_gene, exon 7 of 11)	330080	331646	1567	2	AIPGENE17915	6414
scaffold624size81796_23394_26408	3015	MSPC_Peak_180	23.95	23.726	110.294	Promoter (<=1kb)	24026	27286	3261	1	AIPGENE26905	0
scaffold517size124122_15391_16248	858	MSPC_Peak_1800	22.94	22.772	105.643	Distal Intergenic	10646	15388	4743	1	AIPGENE27586	4745
scaffold16size1115347_121377_122477	1101	MSPC_Peak_1801	27.08	26.69	124.708	Exon (AIPGENE2913/AIPGENE2913_gene, exon 29 of 32)	126924	133186	6263	2	AIPGENE2892	10709
scaffold69size1084271_742912_743968	1057	MSPC_Peak_1802	24.52	24.266	112.919	Distal Intergenic	734536	739332	4797	1	AIPGENE6166	8376
scaffold125size537866_376876_378192	1317	MSPC_Peak_1803	41.32	40.369	190.286	Exon (AIPGENE21540/AIPGENE21540_gene, exon 5 of 5)	372898	374902	2005	1	AIPGENE21520	3978
scaffold35size915306_174002_174826	825	MSPC_Peak_1804	20.7	20.66	95.327	Promoter (<=1kb)	175671	177080	1410	1	AIPGENE12956	-845
scaffold590size97712_44813_47670	2858	MSPC_Peak_1805	42.594	41.593	205.437	Promoter (<=1kb)	45486	46741	1256	1	AIPGENE573	0
scaffold161size448273_170812_171877	1066	MSPC_Peak_1806	20.87	20.819	96.11	Exon (AIPGENE27498/AIPGENE27498_gene, exon 2 of 2)	167226	172906	5681	1	AIPGENE27498	3586
scaffold153size457707_117501_118465	965	MSPC_Peak_1807	29.1	28.603	134.01	Intron (AIPGENE18101/AIPGENE18101_gene, intron 3 of 25)	116056	130279	14224	1	AIPGENE18101	1445
scaffold218size373013_244247_245115	869	MSPC_Peak_1808	21.25	21.179	97.86	Distal Intergenic	236286	241606	5321	1	AIPGENE21202	7961
scaffold11size1250908_775797_777694	1898	MSPC_Peak_1809	22.46	22.316	103.432	Promoter (1-2kb)	771402	774401	3000	2	AIPGENE17463	-1396
scaffold260size320762_93449_95238	1790	MSPC_Peak_181	24.32	24.076	111.998	Exon (AIPGENE20192/AIPGENE20192_gene, exon 3 of 10)	91986	100614	8629	1	AIPGENE20192	1463
scaffold134size502784_184624_186048	1425	MSPC_Peak_1810	28.33	27.88	130.464	Exon (AIPGENE27292/AIPGENE27292_gene, exon 2 of 2)	184597	191596	7000	2	AIPGENE27292	5548
scaffold57size774899_29247_30057	811	MSPC_Peak_1811	31.27	30.666	144.004	Exon (AIPGENE16632/AIPGENE16632_gene, exon 4 of 9)	25575	34946	9372	2	AIPGENE16632	4889
scaffold54size781874_324787_325551	765	MSPC_Peak_1812	20.06	20.056	92.38	Promoter (<=1kb)	324817	330601	5785	1	AIPGENE22695	0
scaffold60size753757_427866_431585	3720	MSPC_Peak_1813	50.672	49.393	242.969	Exon (AIPGENE139/AIPGENE139_gene, exon 1 of 5)	427516	432503	4988	1	AIPGENE140	350
scaffold16size1115347_116873_117585	713	MSPC_Peak_1814	28.78	28.3	132.537	Exon (AIPGENE2913/AIPGENE2913_gene, exon 16 of 32)	102426	125698	23273	1	AIPGENE2913	14447
scaffold4size1549841_148560_149690	1131	MSPC_Peak_1815	25.31	25.011	116.557	Intron (AIPGENE18548/AIPGENE18548_gene, intron 5 of 5)	151541	154306	2766	2	AIPGENE18436	4616
scaffold35size915306_145648_146470	823	MSPC_Peak_1816	29.07	28.574	133.872	Promoter (<=1kb)	146508	151054	4547	1	AIPGENE12909	-38
scaffold69size1084271_691408_693113	1706	MSPC_Peak_1817	41.47	40.513	190.976	Promoter (<=1kb)	693304	694655	1352	1	AIPGENE6192	-191
scaffold590size97712_19001_19626	626	MSPC_Peak_1818	66.6	64.75	306.704	Exon (AIPGENE582/AIPGENE582_gene, exon 9 of 9)	19737	20766	1030	2	AIPGENE577	1140
scaffold197size406563_170784_171590	807	MSPC_Peak_1819	21.88	21.773	100.761	Exon (AIPGENE10276/AIPGENE10276_gene, exon 2 of 6)	168676	179772	11097	1	AIPGENE10276	2108
scaffold266size310875_277273_278277	1005	MSPC_Peak_182	27.06	26.671	124.616	Exon (AIPGENE9786/AIPGENE9786_gene, exon 1 of 9)	276056	282520	6465	1	AIPGENE9786	1217
scaffold517size124122_5884_7102	1219	MSPC_Peak_1820	34.29	33.561	157.911	Promoter (<=1kb)	4506	6016	1511	2	AIPGENE27592	0
scaffold212size376763_43849_44558	710	MSPC_Peak_1821	22.32	22.184	102.787	Distal Intergenic	47676	55806	8131	1	AIPGENE21950	-3118
scaffold153size457707_97661_99165	1505	MSPC_Peak_1822	21.34	21.263	98.274	Exon (AIPGENE18092/AIPGENE18092_gene, exon 10 of 19)	94407	106996	12590	2	AIPGENE18092	7831
scaffold1size1833262_1530349_1531355	1007	MSPC_Peak_1823	20.48	20.453	94.314	Promoter (1-2kb)	1524921	1528833	3913	2	AIPGENE13220	-1516
scaffold161size448273_160890_162616	1727	MSPC_Peak_1824	26.53	26.17	122.175	Intron (AIPGENE27476/AIPGENE27476_gene, intron 6 of 7)	154842	157026	2185	2	AIPGENE27484	-3864
scaffold125size537866_327957_329911	1955	MSPC_Peak_1825	41.49	40.53	191.069	Promoter (<=1kb)	328288	330726	2439	1	AIPGENE21519	0
scaffold134size502784_173208_174139	932	MSPC_Peak_1826	33.79	33.084	155.609	Exon (AIPGENE27273/AIPGENE27273_gene, exon 2 of 5)	171876	175326	3451	2	AIPGENE27273	1187
scaffold11size1250908_771477_773849	2373	MSPC_Peak_1827	22.54	22.393	103.801	Exon (AIPGENE17463/AIPGENE17463_gene, exon 1 of 2)	771402	774401	3000	2	AIPGENE17463	552
scaffold57size774899_19428_20397	970	MSPC_Peak_1828	20.02	20.019	92.196	Promoter (<=1kb)	20436	24074	3639	1	AIPGENE16652	-39
scaffold218size373013_198121_199400	1280	MSPC_Peak_1829	22.42	22.278	103.248	Intron (AIPGENE21182/AIPGENE21182_gene, intron 1 of 8)	177007	204753	27747	2	AIPGENE21182	5353
scaffold31size936128_594749_595712	964	MSPC_Peak_183	26.59	26.228	122.451	Distal Intergenic	599076	606470	7395	2	AIPGENE306	10758
scaffold54size781874_320616_322448	1833	MSPC_Peak_1830	20.2	20.189	93.024	Promoter (<=1kb)	319758	322337	2580	2	AIPGENE22642	0
scaffold60size753757_390200_391375	1176	MSPC_Peak_1831	20.62	20.585	94.959	Promoter (1-2kb)	392546	403772	11227	1	AIPGENE166	-1171
scaffold4size1549841_108376_110164	1789	MSPC_Peak_1832	20.88	20.828	96.156	Intron (AIPGENE18422/AIPGENE18422_gene, intron 3 of 10)	103003	115586	12584	2	AIPGENE18422	5422
scaffold35size915306_96255_97032	778	MSPC_Peak_1833	20.48	20.453	94.314	Promoter (<=1kb)	96861	114178	17318	1	AIPGENE12970	0
scaffold197size406563_167436_168852	1417	MSPC_Peak_1834	28.19	27.748	129.82	Promoter (<=1kb)	168676	179772	11097	1	AIPGENE10276	0
scaffold69size1084271_575938_577497	1560	MSPC_Peak_1835	39.64	38.737	182.549	Exon (AIPGENE6146/AIPGENE6146_gene, exon 1 of 10)	569726	577796	8071	2	AIPGENE6146	299
scaffold153size457707_87107_91720	4614	MSPC_Peak_1836	26.26	25.912	120.932	Exon (AIPGENE18100/AIPGENE18100_gene, exon 16 of 20)	72206	92810	20605	1	AIPGENE18100	14901
scaffold16size1115347_83164_84021	858	MSPC_Peak_1837	23.99	23.763	110.478	Promoter (<=1kb)	82316	83817	1502	2	AIPGENE2909	0
scaffold557size108543_84576_85805	1230	MSPC_Peak_1838	38.14	37.28	175.641	Intron (AIPGENE18348/AIPGENE18348_gene, intron 21 of 41)	66506	70096	3591	1	AIPGENE18342	18070
scaffold501size130207_95610_98821	3212	MSPC_Peak_1839	25.18	24.89	115.958	Exon (AIPGENE15655/AIPGENE15655_gene, exon 8 of 12)	90956	99750	8795	1	AIPGENE15655	4654
scaffold192size408372_75491_79783	4293	MSPC_Peak_184	25.18	24.89	115.958	Exon (AIPGENE16129/AIPGENE16129_gene, exon 13 of 19)	80050	82993	2944	2	AIPGENE16138	3210
scaffold1size1833262_1483796_1485012	1217	MSPC_Peak_1840	30.23	29.676	139.214	Intron (AIPGENE13161/AIPGENE13161_gene, intron 7 of 8)	1479253	1490405	11153	1	AIPGENE13161	4543
scaffold134size502784_62499_63941	1443	MSPC_Peak_1841	59.83	58.223	275.527	Exon (AIPGENE27284/AIPGENE27284_gene, exon 11 of 11)	66743	67860	1118	1	AIPGENE27294	-2802
scaffold161size448273_156561_159140	2580	MSPC_Peak_1842	20.04	20.037	92.288	Promoter (<=1kb)	154842	157026	2185	2	AIPGENE27484	0
scaffold11size1250908_769437_770682	1246	MSPC_Peak_1843	58.88	57.331	271.152	Exon (AIPGENE17346/AIPGENE17346_gene, exon 4 of 4)	771402	774401	3000	2	AIPGENE17463	3719
scaffold125size537866_247340_250689	3350	MSPC_Peak_1844	26.68	26.313	122.866	Exon (AIPGENE21541/AIPGENE21541_gene, exon 5 of 6)	247675	253678	6004	2	AIPGENE21541	2989
scaffold218size373013_151161_153711	2551	MSPC_Peak_1845	21.29	21.217	98.044	Exon (AIPGENE21206/AIPGENE21206_gene, exon 4 of 24)	143131	159116	15986	2	AIPGENE21206	5405
scaffold332size245897_206837_209427	2591	MSPC_Peak_1846	50.34	49.07	231.824	Promoter (<=1kb)	204782	206346	1565	2	AIPGENE9758	-491
scaffold54size781874_264367_265664	1298	MSPC_Peak_1847	20.5	20.472	94.406	Exon (AIPGENE22672/AIPGENE22672_gene, exon 1 of 9)	263967	275549	11583	1	AIPGENE22672	400
scaffold4size1549841_31274_32454	1181	MSPC_Peak_1848	22.77	22.61	104.86	Exon (AIPGENE18501/AIPGENE18501_gene, exon 4 of 4)	28366	30278	1913	1	AIPGENE18578	2908
scaffold60size753757_294211_295337	1127	MSPC_Peak_1849	31.95	31.319	147.135	Exon (AIPGENE129/AIPGENE129_gene, exon 4 of 10)	290856	304420	13565	1	AIPGENE129	3355
scaffold10size1280550_512080_516233	4154	MSPC_Peak_185	56.764	55.288	271.245	Exon (AIPGENE19466/AIPGENE19466_gene, exon 2 of 8)	506924	509809	2886	2	AIPGENE19444	-2271
scaffold35size915306_56635_57816	1182	MSPC_Peak_1850	21.85	21.745	100.623	Exon (AIPGENE12979/AIPGENE12979_gene, exon 3 of 5)	56776	60601	3826	2	AIPGENE12979	2785
scaffold57size774899_17403_18983	1581	MSPC_Peak_1851	20.74	20.697	95.511	Promoter (<=1kb)	16634	18766	2133	2	AIPGENE16653	0
scaffold69size1084271_410410_411266	857	MSPC_Peak_1852	25.57	25.258	117.754	Distal Intergenic	402461	407886	5426	2	AIPGENE6180	-2524
scaffold16size1115347_82120_83058	939	MSPC_Peak_1853	23.29	23.105	107.254	Exon (AIPGENE2909/AIPGENE2909_gene, exon 2 of 2)	82316	83817	1502	2	AIPGENE2909	759
scaffold557size108543_70850_71631	782	MSPC_Peak_1854	25.74	25.419	118.537	Exon (AIPGENE18348/AIPGENE18348_gene, exon 42 of 42)	66506	70096	3591	1	AIPGENE18342	4344
scaffold153size457707_78513_80172	1660	MSPC_Peak_1855	38.34	37.475	176.562	Exon (AIPGENE18100/AIPGENE18100_gene, exon 11 of 20)	72206	92810	20605	1	AIPGENE18100	6307
scaffold197size406563_97149_99145	1997	MSPC_Peak_1856	23.28	23.096	107.208	Exon (AIPGENE10273/AIPGENE10273_gene, exon 4 of 4)	90496	98787	8292	1	AIPGENE10273	6653
scaffold1size1833262_1482046_1483560	1515	MSPC_Peak_1857	42.73	41.725	196.779	Intron (AIPGENE13161/AIPGENE13161_gene, intron 7 of 8)	1479253	1490405	11153	1	AIPGENE13161	2793
scaffold161size448273_71518_72239	722	MSPC_Peak_1858	48.986	47.762	235.14	Promoter (<=1kb)	63972	71896	7925	2	AIPGENE27500	0
scaffold134size502784_41829_43922	2094	MSPC_Peak_1859	30.74	30.163	141.563	Exon (AIPGENE27307/AIPGENE27307_gene, exon 12 of 21)	50833	64958	14126	1	AIPGENE27284	-6911
scaffold5size1497922_664226_666436	2211	MSPC_Peak_186	22.79	22.629	104.952	Promoter (<=1kb)	666026	667883	1858	1	AIPGENE27112	0
scaffold11size1250908_754370_755026	657	MSPC_Peak_1860	24.85	24.578	114.438	Exon (AIPGENE17406/AIPGENE17406_gene, exon 3 of 3)	751381	756652	5272	1	AIPGENE17406	2989
scaffold125size537866_213748_216931	3184	MSPC_Peak_1861	20.21	20.198	93.07	Promoter (<=1kb)	207980	215058	7079	2	AIPGENE21523	0
scaffold35size915306_38225_39532	1308	MSPC_Peak_1862	22.55	22.402	103.847	Exon (AIPGENE13039/AIPGENE13039_gene, exon 2 of 5)	36955	39891	2937	2	AIPGENE13039	359
scaffold332size245897_201410_202605	1196	MSPC_Peak_1863	32.39	31.74	149.161	Promoter (<=1kb)	195825	202386	6562	2	AIPGENE9753	0
scaffold728size46749_34762_35724	963	MSPC_Peak_1864	22.68	22.524	104.445	Intron (AIPGENE17311/AIPGENE17311_gene, intron 5 of 15)	25876	45473	19598	1	AIPGENE17311	8886
scaffold60size753757_191435_192432	998	MSPC_Peak_1865	22.13	22.008	101.912	Promoter (<=1kb)	192586	195939	3354	1	AIPGENE198	-154
scaffold54size781874_257658_258543	886	MSPC_Peak_1866	36.22	35.421	166.799	Exon (AIPGENE22660/AIPGENE22660_gene, exon 2 of 2)	257882	260347	2466	2	AIPGENE22660	1804
scaffold218size373013_98126_98870	745	MSPC_Peak_1867	55.82	54.366	257.061	Downstream (1-2kb)	92189	94946	2758	2	AIPGENE21208	-3180
scaffold57size774899_1655_2488	834	MSPC_Peak_1868	21.83	21.726	100.531	Exon (AIPGENE16657/AIPGENE16657_gene, exon 2 of 2)	7	2098	2092	1	AIPGENE16657	1648
scaffold69size1084271_400790_401775	986	MSPC_Peak_1869	24.1	23.868	110.985	Exon (AIPGENE6178/AIPGENE6178_gene, exon 18 of 18)	402461	407886	5426	2	AIPGENE6180	6111
scaffold62size746220_586730_588373	1644	MSPC_Peak_187	26.37	26.018	121.438	Distal Intergenic	597432	599936	2505	2	AIPGENE11189	11563
scaffold4size1549841_20339_21857	1519	MSPC_Peak_1870	25.27	24.974	116.373	Exon (AIPGENE18445/AIPGENE18445_gene, exon 4 of 10)	17659	24316	6658	2	AIPGENE18445	2459
scaffold197size406563_90407_91211	805	MSPC_Peak_1871	21.41	21.329	98.597	Promoter (<=1kb)	90496	98787	8292	1	AIPGENE10273	0
scaffold153size457707_13334_14376	1043	MSPC_Peak_1872	24.11	23.877	111.031	Exon (AIPGENE18102/AIPGENE18102_gene, exon 2 of 2)	12191	18586	6396	2	AIPGENE18102	4210
scaffold1size1833262_1479891_1480924	1034	MSPC_Peak_1873	23.06	22.888	106.195	Exon (AIPGENE13161/AIPGENE13161_gene, exon 2 of 9)	1479253	1490405	11153	1	AIPGENE13161	638
scaffold675size67412_58741_60432	1692	MSPC_Peak_1874	43.1	42.08	198.483	Promoter (1-2kb)	45736	56806	11071	2	AIPGENE13620	-1935
scaffold493size136648_129239_131491	2253	MSPC_Peak_1875	21.94	21.829	101.037	Exon (AIPGENE18891/AIPGENE18891_gene, exon 11 of 22)	121466	136739	15274	1	AIPGENE18891	7773
scaffold11size1250908_680350_681734	1385	MSPC_Peak_1876	22.39	22.25	103.11	Exon (AIPGENE17438/AIPGENE17438_gene, exon 4 of 4)	675311	681694	6384	1	AIPGENE17438	5039
scaffold125size537866_184071_184945	875	MSPC_Peak_1877	27.82	27.395	128.116	Promoter (1-2kb)	168530	182708	14179	2	AIPGENE21517	-1363
scaffold161size448273_49107_49950	844	MSPC_Peak_1878	35.31	34.547	162.609	Exon (AIPGENE27493/AIPGENE27493_gene, exon 7 of 7)	53663	55606	1944	2	AIPGENE27469	5656
scaffold332size245897_155222_156699	1478	MSPC_Peak_1879	24.78	24.511	114.116	Exon (AIPGENE9761/AIPGENE9761_gene, exon 3 of 8)	151702	157306	5605	2	AIPGENE9761	607
scaffold99size868853_315318_316258	941	MSPC_Peak_188	29.48	28.963	135.76	Exon (AIPGENE1525/AIPGENE1525_gene, exon 12 of 15)	313253	320394	7142	2	AIPGENE1525	4136
scaffold625size81539_61193_62516	1324	MSPC_Peak_1880	25.86	25.532	119.09	Promoter (<=1kb)	54516	61356	6841	2	AIPGENE24623	0
scaffold35size915306_31517_34727	3211	MSPC_Peak_1881	39.24	38.349	180.707	Promoter (<=1kb)	33211	36585	3375	1	AIPGENE12942	0
scaffold60size753757_176853_179213	2361	MSPC_Peak_1882	48.02	46.839	221.14	Promoter (<=1kb)	180196	191071	10876	1	AIPGENE168	-983
scaffold218size373013_40969_41932	964	MSPC_Peak_1883	33.45	32.753	154.043	Promoter (<=1kb)	24978	40016	15039	2	AIPGENE21210	-953
scaffold728size46749_1800_3676	1877	MSPC_Peak_1884	30.47	29.905	140.32	Promoter (1-2kb)	174	746	573	2	AIPGENE17307	-1054
scaffold54size781874_205350_206173	824	MSPC_Peak_1885	30.66	30.088	141.195	Exon (AIPGENE22638/AIPGENE22638_gene, exon 12 of 38)	179350	213197	33848	2	AIPGENE22638	7024
scaffold69size1084271_379025_380176	1152	MSPC_Peak_1886	21.54	21.453	99.195	Downstream (<1kb)	380707	387330	6624	2	AIPGENE6209	7154
scaffold197size406563_87849_88809	961	MSPC_Peak_1887	28.38	27.926	130.695	Promoter (1-2kb)	90496	98787	8292	1	AIPGENE10273	-1687
scaffold1size1833262_1416600_1418270	1671	MSPC_Peak_1888	22.45	22.307	103.386	Exon (AIPGENE13178/AIPGENE13178_gene, exon 2 of 4)	1414063	1418599	4537	1	AIPGENE13178	2537
scaffold153size457707_2488_4490	2003	MSPC_Peak_1889	35.03	34.275	161.319	Promoter (<=1kb)	3876	9307	5432	1	AIPGENE18107	0
scaffold24size1035001_371472_372696	1225	MSPC_Peak_189	20.29	20.275	93.439	Distal Intergenic	348000	369283	21284	2	AIPGENE9960	-2189
scaffold493size136648_109707_111170	1464	MSPC_Peak_1890	20.13	20.123	92.702	Exon (AIPGENE18893/AIPGENE18893_gene, exon 2 of 9)	103761	112286	8526	2	AIPGENE18893	1116
scaffold434size171320_148749_150048	1300	MSPC_Peak_1891	20.99	20.933	96.663	Promoter (<=1kb)	148739	150026	1288	2	AIPGENE8183	0
scaffold675size67412_14435_16419	1985	MSPC_Peak_1892	23.35	23.161	107.531	Promoter (<=1kb)	4629	15926	11298	2	AIPGENE13622	0
scaffold11size1250908_664041_668330	4290	MSPC_Peak_1893	45.418	44.312	218.561	Exon (AIPGENE17455/AIPGENE17455_gene, exon 2 of 3)	662221	667515	5295	1	AIPGENE17455	1820
scaffold125size537866_176397_180323	3927	MSPC_Peak_1894	64.46	62.724	296.849	Exon (AIPGENE21517/AIPGENE21517_gene, exon 4 of 7)	168530	182708	14179	2	AIPGENE21517	2385
scaffold759size41571_13045_13969	925	MSPC_Peak_1895	25.05	24.768	115.36	Promoter (<=1kb)	13056	16052	2997	1	AIPGENE17472	0
scaffold161size448273_26797_29113	2317	MSPC_Peak_1896	31.04	30.45	142.944	Exon (AIPGENE27492/AIPGENE27492_gene, exon 4 of 4)	24286	27842	3557	1	AIPGENE27492	2511
scaffold625size81539_8473_9356	884	MSPC_Peak_1897	22.19	22.064	102.189	Distal Intergenic	2946	7683	4738	1	AIPGENE24627	5527
scaffold35size915306_23908_25043	1136	MSPC_Peak_1898	24.49	24.238	112.781	Exon (AIPGENE12973/AIPGENE12973_gene, exon 3 of 11)	22916	26459	3544	1	AIPGENE12973	992
scaffold60size753757_129216_130101	886	MSPC_Peak_1899	30.52	29.954	140.55	Promoter (1-2kb)	131506	135631	4126	1	AIPGENE121	-1405
scaffold5size1497922_1432709_1433517	809	MSPC_Peak_19	23.43	23.236	107.899	Exon (AIPGENE27106/AIPGENE27106_gene, exon 32 of 33)	1438431	1447263	8833	1	AIPGENE26989	-4914
scaffold98size615536_110136_111958	1823	MSPC_Peak_190	26.84	26.464	123.603	Exon (AIPGENE22383/AIPGENE22383_gene, exon 6 of 14)	108360	116546	8187	2	AIPGENE22383	4588
scaffold332size245897_82597_83824	1228	MSPC_Peak_1900	22.67	22.515	104.399	Exon (AIPGENE9749/AIPGENE9749_gene, exon 7 of 19)	79356	85786	6431	2	AIPGENE9749	1962
scaffold69size1084271_347332_348815	1484	MSPC_Peak_1901	56.1	54.642	258.35	Exon (AIPGENE6181/AIPGENE6181_gene, exon 3 of 5)	345626	353345	7720	1	AIPGENE6181	1706
scaffold571size137297_13875_19189	5315	MSPC_Peak_1902	20.53	20.499	94.544	Exon (AIPGENE28344/AIPGENE28344_gene, exon 1 of 4)	12506	31581	19076	1	AIPGENE28344	1369
scaffold123size542829_525896_528122	2227	MSPC_Peak_1903	22.32	22.184	102.787	Exon (AIPGENE19743/AIPGENE19743_gene, exon 22 of 24)	530626	542588	11963	1	AIPGENE19740	-2504
scaffold1size1833262_1407586_1408312	727	MSPC_Peak_1904	23.94	23.717	110.248	Distal Intergenic	1414063	1418599	4537	1	AIPGENE13178	-5751
scaffold493size136648_100563_101766	1204	MSPC_Peak_1905	21.71	21.613	99.978	Exon (AIPGENE18898/AIPGENE18898_gene, exon 2 of 11)	96453	102856	6404	2	AIPGENE18898	1090
scaffold533size118230_114913_116334	1422	MSPC_Peak_1906	28.35	27.899	130.557	Promoter (<=1kb)	110474	116306	5833	2	AIPGENE26641	0
scaffold434size171320_91588_92386	799	MSPC_Peak_1907	31.38	30.772	144.51	Promoter (1-2kb)	93556	96241	2686	1	AIPGENE8176	-1170
scaffold759size41571_10683_11558	876	MSPC_Peak_1908	36.18	35.383	166.615	Promoter (1-2kb)	13056	16052	2997	1	AIPGENE17472	-1498
scaffold54size781874_198796_201481	2686	MSPC_Peak_1909	50.107	48.849	240.344	Exon (AIPGENE22638/AIPGENE22638_gene, exon 16 of 38)	179350	213197	33848	2	AIPGENE22638	11716
scaffold227size359198_327627_329614	1988	MSPC_Peak_191	23.11	22.935	106.425	Exon (AIPGENE5608/AIPGENE5608_gene, exon 53 of 61)	333166	334842	1677	1	AIPGENE5573	-3552
scaffold125size537866_174497_175477	981	MSPC_Peak_1910	21.55	21.462	99.241	Exon (AIPGENE21517/AIPGENE21517_gene, exon 6 of 7)	164895	168038	3144	2	AIPGENE21545	-6459
scaffold161size448273_15516_16426	911	MSPC_Peak_1911	42.84	41.832	197.285	Exon (AIPGENE27478/AIPGENE27478_gene, exon 2 of 14)	4539	21146	16608	2	AIPGENE27478	4720
scaffold1005size19750_10803_11433	631	MSPC_Peak_1912	25.3	25.002	116.511	Exon (AIPGENE25685/AIPGENE25685_gene, exon 1 of 3)	10396	15432	5037	1	AIPGENE25685	407
scaffold332size245897_34001_34685	685	MSPC_Peak_1913	26.98	26.596	124.247	Intron (AIPGENE9755/AIPGENE9755_gene, intron 9 of 11)	27966	39366	11401	2	AIPGENE9755	4681
scaffold60size753757_43816_46191	2376	MSPC_Peak_1914	23.43	23.236	107.899	Exon (AIPGENE183/AIPGENE183_gene, exon 4 of 7)	35934	39436	3503	2	AIPGENE181	-4380
scaffold231size358772_294529_296193	1665	MSPC_Peak_1915	20.75	20.707	95.557	Promoter (<=1kb)	291625	295956	4332	2	AIPGENE2821	0
scaffold69size1084271_330642_332811	2170	MSPC_Peak_1916	21.29	21.217	98.044	Exon (AIPGENE6158/AIPGENE6158_gene, exon 7 of 10)	329523	336109	6587	2	AIPGENE6158	3298
scaffold11size1250908_490457_492586	2130	MSPC_Peak_1917	29.21	28.706	134.517	Exon (AIPGENE17423/AIPGENE17423_gene, exon 4 of 24)	483131	494701	11571	2	AIPGENE17423	2115
scaffold180size422171_397391_398768	1378	MSPC_Peak_1918	50.751	49.467	243.337	Promoter (<=1kb)	398126	404044	5919	1	AIPGENE16217	0
scaffold123size542829_488779_489742	964	MSPC_Peak_1919	20.87	20.819	96.11	Promoter (<=1kb)	489516	493690	4175	1	AIPGENE19715	0
scaffold260size320762_70992_72039	1048	MSPC_Peak_192	31.21	30.61	143.727	Exon (AIPGENE20197/AIPGENE20197_gene, exon 4 of 5)	65169	72081	6913	1	AIPGENE20197	5823
scaffold1size1833262_1359062_1360519	1458	MSPC_Peak_1920	22.02	21.905	101.406	Exon (AIPGENE13117/AIPGENE13117_gene, exon 35 of 44)	1337694	1351952	14259	2	AIPGENE13186	-7110
scaffold493size136648_39629_41259	1631	MSPC_Peak_1921	32.2	31.559	148.286	Promoter (1-2kb)	28575	37956	9382	2	AIPGENE18897	-1673
scaffold91size632040_620816_622647	1832	MSPC_Peak_1922	45.46	44.354	209.351	Intron (AIPGENE15148/AIPGENE15148_gene, intron 1 of 1)	619118	624966	5849	2	AIPGENE15148	2319
scaffold228size358864_347470_348605	1136	MSPC_Peak_1923	23.13	22.953	106.518	Exon (AIPGENE14672/AIPGENE14672_gene, exon 3 of 4)	346861	351866	5006	2	AIPGENE14672	3261
scaffold254size330363_303792_304923	1132	MSPC_Peak_1924	29.55	29.03	136.083	Exon (AIPGENE22275/AIPGENE22275_gene, exon 5 of 7)	307520	312406	4887	2	AIPGENE22270	7483
scaffold54size781874_129435_130390	956	MSPC_Peak_1925	29.53	29.011	135.991	Exon (AIPGENE22713/AIPGENE22713_gene, exon 1 of 2)	129047	137394	8348	1	AIPGENE22713	388
scaffold125size537866_116539_117607	1069	MSPC_Peak_1926	30.11	29.563	138.662	Exon (AIPGENE21502/AIPGENE21502_gene, exon 2 of 2)	110496	117264	6769	1	AIPGENE21502	6043
scaffold651size73224_31952_32721	770	MSPC_Peak_1927	21.56	21.471	99.287	Exon (AIPGENE23024/AIPGENE23024_gene, exon 2 of 3)	29001	40926	11926	2	AIPGENE23024	8205
scaffold332size245897_1_608	608	MSPC_Peak_1928	25.84	25.513	118.998	Distal Intergenic	9505	27696	18192	2	AIPGENE9772	27088
scaffold60size753757_25944_28001	2058	MSPC_Peak_1929	42.59	41.591	196.134	Promoter (1-2kb)	29076	35719	6644	1	AIPGENE169	-1075
scaffold31size936128_584247_586227	1981	MSPC_Peak_193	22.27	22.138	102.557	Promoter (<=1kb)	580089	583460	3372	2	AIPGENE336	-787
scaffold231size358772_271717_272681	965	MSPC_Peak_1930	27.22	26.823	125.353	Exon (AIPGENE2828/AIPGENE2828_gene, exon 3 of 20)	269656	281309	11654	1	AIPGENE2828	2061
scaffold69size1084271_321791_322808	1018	MSPC_Peak_1931	20.04	20.037	92.288	Promoter (<=1kb)	321826	329252	7427	1	AIPGENE6206	0
scaffold533size118230_110768_112373	1606	MSPC_Peak_1932	22.91	22.744	105.504	Promoter (<=1kb)	107077	109946	2870	2	AIPGENE26629	-822
scaffold11size1250908_471549_472906	1358	MSPC_Peak_1933	30.7	30.125	141.379	Exon (AIPGENE17420/AIPGENE17420_gene, exon 8 of 12)	467565	478681	11117	2	AIPGENE17420	5775
scaffold180size422171_380416_381699	1284	MSPC_Peak_1934	26.87	26.493	123.741	Intron (AIPGENE16234/AIPGENE16234_gene, intron 6 of 21)	363854	391496	27643	2	AIPGENE16234	9797
scaffold123size542829_445873_447248	1376	MSPC_Peak_1935	23.66	23.454	108.958	Exon (AIPGENE19692/AIPGENE19692_gene, exon 9 of 10)	450077	478255	28179	1	AIPGENE19676	-2829
scaffold1size1833262_1319195_1321546	2352	MSPC_Peak_1936	33.19	32.505	152.846	Promoter (<=1kb)	1319996	1323619	3624	1	AIPGENE13097	0
scaffold357size223317_203151_207705	4555	MSPC_Peak_1937	37.38	36.545	172.141	Exon (AIPGENE7129/AIPGENE7129_gene, exon 6 of 10)	203003	218296	15294	2	AIPGENE7129	10591
scaffold298size279787_219957_221627	1671	MSPC_Peak_1938	23.14	22.962	106.564	Exon (AIPGENE20033/AIPGENE20033_gene, exon 5 of 11)	215896	226904	11009	1	AIPGENE20033	4061
scaffold54size781874_89179_90514	1336	MSPC_Peak_1939	27.2	26.804	125.261	Promoter (<=1kb)	89777	92679	2903	1	AIPGENE22657	0
scaffold624size81796_10277_15652	5376	MSPC_Peak_194	24.01	23.781	110.57	Promoter (<=1kb)	14506	17097	2592	1	AIPGENE26909	0
scaffold254size330363_266078_267739	1662	MSPC_Peak_1940	23.95	23.726	110.294	Exon (AIPGENE22278/AIPGENE22278_gene, exon 9 of 13)	264311	281787	17477	1	AIPGENE22268	1767
scaffold91size632040_614248_615268	1021	MSPC_Peak_1941	34.28	33.552	157.865	Exon (AIPGENE15182/AIPGENE15182_gene, exon 2 of 2)	613816	617480	3665	1	AIPGENE15182	432
scaffold651size73224_18758_20255	1498	MSPC_Peak_1942	28.03	27.595	129.083	Promoter (<=1kb)	19516	20341	826	1	AIPGENE23025	0
scaffold231size358772_268169_268989	821	MSPC_Peak_1943	27.32	26.918	125.813	Promoter (<=1kb)	262083	268703	6621	2	AIPGENE2825	0
scaffold689size62165_47954_49576	1623	MSPC_Peak_1944	21.06	20.999	96.985	Promoter (1-2kb)	24960	46776	21817	2	AIPGENE2773	-1178
scaffold69size1084271_251635_253794	2160	MSPC_Peak_1945	24.1	23.868	110.985	Exon (AIPGENE6165/AIPGENE6165_gene, exon 23 of 30)	254616	258176	3561	2	AIPGENE6182	4382
scaffold397size198121_94491_96264	1774	MSPC_Peak_1946	22.43	22.288	103.294	Exon (AIPGENE21800/AIPGENE21800_gene, exon 1 of 4)	91347	96296	4950	2	AIPGENE21800	32
scaffold60size753757_23520_25080	1561	MSPC_Peak_1947	21.31	21.235	98.136	Distal Intergenic	29076	35719	6644	1	AIPGENE169	-3996
scaffold228size358864_254066_255947	1882	MSPC_Peak_1948	22.98	22.81	105.827	Exon (AIPGENE14697/AIPGENE14697_gene, exon 2 of 3)	252996	259040	6045	1	AIPGENE14697	1070
scaffold11size1250908_464574_465666	1093	MSPC_Peak_1949	21.37	21.291	98.412	Exon (AIPGENE17421/AIPGENE17421_gene, exon 3 of 9)	467565	478681	11117	2	AIPGENE17420	13015
scaffold10size1280550_469333_470770	1438	MSPC_Peak_195	22.34	22.202	102.88	Exon (AIPGENE19363/AIPGENE19363_gene, exon 2 of 2)	467189	469496	2308	1	AIPGENE19363	2144
scaffold533size118230_79047_80438	1392	MSPC_Peak_1950	58.12	56.598	267.652	Exon (AIPGENE26627/AIPGENE26627_gene, exon 3 of 10)	60868	80986	20119	2	AIPGENE26627	548
scaffold1size1833262_1278997_1280174	1178	MSPC_Peak_1951	22.68	22.525	104.445	Exon (AIPGENE13114/AIPGENE13114_gene, exon 13 of 14)	1282576	1288475	5900	1	AIPGENE13086	-2402
scaffold357size223317_77007_79642	2636	MSPC_Peak_1952	60.21	58.584	277.277	Promoter (<=1kb)	77216	82774	5559	1	AIPGENE7116	0
scaffold123size542829_379194_383036	3843	MSPC_Peak_1953	26.81	26.437	123.465	Exon (AIPGENE19739/AIPGENE19739_gene, exon 2 of 5)	374473	384683	10211	2	AIPGENE19728	1647
scaffold552size161128_124843_126543	1701	MSPC_Peak_1954	73.372	71.221	357.269	Exon (AIPGENE10760/AIPGENE10760_gene, exon 19 of 24)	116176	122027	5852	1	AIPGENE10773	8667
scaffold91size632040_600401_600984	584	MSPC_Peak_1955	20.21	20.198	93.07	Distal Intergenic	581356	591236	9881	2	AIPGENE15144	-9165
scaffold54size781874_78198_80152	1955	MSPC_Peak_1956	25.54	25.229	117.616	Promoter (1-2kb)	81837	85923	4087	1	AIPGENE22646	-1685
scaffold231size358772_264805_265521	717	MSPC_Peak_1957	24.5	24.247	112.827	Exon (AIPGENE2825/AIPGENE2825_gene, exon 5 of 7)	262083	268703	6621	2	AIPGENE2825	3182
scaffold180size422171_339185_340302	1118	MSPC_Peak_1958	24.15	23.915	111.215	Exon (AIPGENE16248/AIPGENE16248_gene, exon 3 of 4)	338076	340592	2517	1	AIPGENE16248	1109
scaffold689size62165_38539_39424	886	MSPC_Peak_1959	22.89	22.725	105.412	Exon (AIPGENE2773/AIPGENE2773_gene, exon 10 of 14)	24960	46776	21817	2	AIPGENE2773	7352
scaffold5size1497922_651984_653071	1088	MSPC_Peak_196	25.25	24.956	116.281	Exon (AIPGENE27055/AIPGENE27055_gene, exon 2 of 4)	650266	653016	2751	1	AIPGENE27055	1718
scaffold298size279787_194788_195715	928	MSPC_Peak_1960	31.68	31.064	145.892	Exon (AIPGENE20028/AIPGENE20028_gene, exon 2 of 2)	196061	200126	4066	2	AIPGENE20023	4411
scaffold254size330363_260492_261746	1255	MSPC_Peak_1961	20.16	20.151	92.84	Exon (AIPGENE22278/AIPGENE22278_gene, exon 4 of 13)	264311	284809	20499	1	AIPGENE22267	-2565
scaffold69size1084271_239660_240701	1042	MSPC_Peak_1962	33.45	32.753	154.043	Exon (AIPGENE6165/AIPGENE6165_gene, exon 5 of 30)	227917	254629	26713	1	AIPGENE6165	11743
scaffold533size118230_72394_74827	2434	MSPC_Peak_1963	22.23	22.101	102.373	Exon (AIPGENE26627/AIPGENE26627_gene, exon 5 of 10)	60868	80986	20119	2	AIPGENE26627	6159
scaffold11size1250908_448088_450194	2107	MSPC_Peak_1964	24.18	23.944	111.353	Exon (AIPGENE17424/AIPGENE17424_gene, exon 5 of 6)	428941	451542	22602	1	AIPGENE17424	19147
scaffold426size175839_171372_172653	1282	MSPC_Peak_1965	45.18	44.083	208.062	Promoter (<=1kb)	169109	171926	2818	2	AIPGENE15061	0
scaffold228size358864_27208_30659	3452	MSPC_Peak_1966	64.948	63.186	309.191	Promoter (1-2kb)	17078	26206	9129	2	AIPGENE14701	-1002
scaffold1size1833262_1200537_1203012	2476	MSPC_Peak_1967	25.88	25.551	119.182	Exon (AIPGENE13229/AIPGENE13229_gene, exon 6 of 10)	1198504	1207756	9253	2	AIPGENE13229	4744
scaffold123size542829_318255_319807	1553	MSPC_Peak_1968	28.48	28.02	131.155	Exon (AIPGENE19742/AIPGENE19742_gene, exon 1 of 2)	318242	319986	1745	2	AIPGENE19742	179
scaffold397size198121_82906_86221	3316	MSPC_Peak_1969	32.29	31.645	148.701	Exon (AIPGENE21795/AIPGENE21795_gene, exon 1 of 4)	78366	86606	8241	2	AIPGENE21795	385
scaffold614size87239_52992_54213	1222	MSPC_Peak_197	30.94	30.355	142.484	Distal Intergenic	40859	50286	9428	2	AIPGENE26007	-2706
scaffold552size161128_94878_95627	750	MSPC_Peak_1970	22.18	22.055	102.143	Exon (AIPGENE10768/AIPGENE10768_gene, exon 4 of 7)	92755	97216	4462	2	AIPGENE10768	1589
scaffold91size632040_538630_539643	1014	MSPC_Peak_1971	24.79	24.521	114.162	Distal Intergenic	521477	528646	7170	2	AIPGENE15168	-9984
scaffold54size781874_68763_70363	1601	MSPC_Peak_1972	26.08	25.743	120.103	Exon (AIPGENE22692/AIPGENE22692_gene, exon 6 of 8)	68784	75867	7084	2	AIPGENE22692	5504
scaffold563size106853_50015_51382	1368	MSPC_Peak_1973	28.39	27.935	130.741	Promoter (1-2kb)	52776	55381	2606	1	AIPGENE28427	-1394
scaffold180size422171_315242_316889	1648	MSPC_Peak_1974	38.1	37.243	175.457	Exon (AIPGENE16233/AIPGENE16233_gene, exon 3 of 10)	321656	324921	3266	1	AIPGENE16249	-4767
scaffold231size358772_158567_159395	829	MSPC_Peak_1975	20.98	20.923	96.616	Exon (AIPGENE2840/AIPGENE2840_gene, exon 3 of 3)	140012	153891	13880	2	AIPGENE2813	-4676
scaffold254size330363_198014_199986	1973	MSPC_Peak_1976	27.33	26.928	125.859	Distal Intergenic	208002	212006	4005	2	AIPGENE22271	12020
scaffold689size62165_34523_35523	1001	MSPC_Peak_1977	25.51	25.201	117.478	Exon (AIPGENE2773/AIPGENE2773_gene, exon 12 of 14)	23846	24804	959	1	AIPGENE2771	10677
scaffold298size279787_145850_146622	773	MSPC_Peak_1978	20.22	20.207	93.117	Exon (AIPGENE20038/AIPGENE20038_gene, exon 18 of 29)	150983	153876	2894	2	AIPGENE20034	7254
scaffold69size1084271_180259_181189	931	MSPC_Peak_1979	24.33	24.086	112.044	Promoter (1-2kb)	182766	184269	1504	1	AIPGENE6135	-1577
scaffold62size746220_495803_496749	947	MSPC_Peak_198	29.97	29.43	138.017	Promoter (1-2kb)	498446	499932	1487	1	AIPGENE11199	-1697
scaffold533size118230_50968_53934	2967	MSPC_Peak_1980	25.98	25.646	119.642	Promoter (<=1kb)	21496	51836	30341	2	AIPGENE26639	0
scaffold357size223317_54038_56052	2015	MSPC_Peak_1981	25.01	24.73	115.175	Exon (AIPGENE7124/AIPGENE7124_gene, exon 2 of 4)	50536	59273	8738	1	AIPGENE7124	3502
scaffold11size1250908_430625_432207	1583	MSPC_Peak_1982	41.47	40.512	190.976	Exon (AIPGENE17424/AIPGENE17424_gene, exon 2 of 6)	428941	451542	22602	1	AIPGENE17424	1684
scaffold228size358864_13784_15603	1820	MSPC_Peak_1983	31.25	30.647	143.912	Exon (AIPGENE14723/AIPGENE14723_gene, exon 3 of 4)	11906	16164	4259	1	AIPGENE14723	1878
scaffold426size175839_123229_124955	1727	MSPC_Peak_1984	51.803	50.473	248.219	Promoter (<=1kb)	118566	124476	5911	2	AIPGENE15063	0
scaffold1size1833262_1182013_1183152	1140	MSPC_Peak_1985	21.14	21.076	97.353	Distal Intergenic	1188686	1196631	7946	1	AIPGENE13139	-5534
scaffold552size161128_54805_56225	1421	MSPC_Peak_1986	24.54	24.284	113.011	Exon (AIPGENE10763/AIPGENE10763_gene, exon 3 of 6)	52502	60016	7515	2	AIPGENE10763	3791
scaffold397size198121_74739_76696	1958	MSPC_Peak_1987	23.99	23.763	110.478	Downstream (1-2kb)	62922	70366	7445	2	AIPGENE21804	-4373
scaffold91size632040_530421_532273	1853	MSPC_Peak_1988	27.45	27.04	126.412	Promoter (1-2kb)	521477	528646	7170	2	AIPGENE15168	-1775
scaffold54size781874_66886_68175	1290	MSPC_Peak_1989	21.94	21.829	101.037	Downstream (<1kb)	68784	75867	7084	2	AIPGENE22692	7692
scaffold99size868853_305968_307300	1333	MSPC_Peak_199	20.59	20.556	94.82	Promoter (<=1kb)	296202	306844	10643	2	AIPGENE1458	0
scaffold563size106853_42779_43627	849	MSPC_Peak_1990	27.59	27.172	127.057	Exon (AIPGENE28426/AIPGENE28426_gene, exon 2 of 6)	33664	47646	13983	2	AIPGENE28426	4019
scaffold231size358772_67830_68764	935	MSPC_Peak_1991	21.41	21.329	98.597	Exon (AIPGENE2817/AIPGENE2817_gene, exon 4 of 15)	54916	69866	14951	2	AIPGENE2817	1102
scaffold123size542829_273176_275363	2188	MSPC_Peak_1992	22.25	22.12	102.465	Exon (AIPGENE19711/AIPGENE19711_gene, exon 9 of 12)	267962	277674	9713	1	AIPGENE19711	5214
scaffold69size1084271_98432_99316	885	MSPC_Peak_1993	30.89	30.307	142.254	Exon (AIPGENE6162/AIPGENE6162_gene, exon 4 of 4)	93276	99468	6193	1	AIPGENE6162	5156
scaffold689size62165_30880_33331	2452	MSPC_Peak_1994	62.872	61.172	299.566	Intron (AIPGENE2773/AIPGENE2773_gene, intron 13 of 13)	23846	24804	959	1	AIPGENE2771	7034
scaffold180size422171_290214_292743	2530	MSPC_Peak_1995	112.944	109.89	531.298	Promoter (<=1kb)	286609	290256	3648	2	AIPGENE16216	0
scaffold11size1250908_422430_423305	876	MSPC_Peak_1996	24.41	24.162	112.412	Exon (AIPGENE17422/AIPGENE17422_gene, exon 3 of 11)	421181	428137	6957	1	AIPGENE17422	1249
scaffold357size223317_51964_53304	1341	MSPC_Peak_1997	27.51	27.097	126.688	Intron (AIPGENE7124/AIPGENE7124_gene, intron 1 of 3)	50536	59273	8738	1	AIPGENE7124	1428
scaffold1size1833262_1078737_1079166	430	MSPC_Peak_1998	21.01	20.952	96.755	Intron (AIPGENE13050/AIPGENE13050_gene, intron 4 of 7)	1082006	1089692	7687	1	AIPGENE13204	-2840
scaffold426size175839_62582_63533	952	MSPC_Peak_1999	29.8	29.268	137.234	Intron (AIPGENE15064/AIPGENE15064_gene, intron 3 of 6)	40724	83490	42767	1	AIPGENE15064	21858
scaffold1040size18236_1_1905	1905	MSPC_Peak_2	139.993	136.541	656.283	Exon (AIPGENE3334/AIPGENE3334_gene, exon 2 of 2)	1	2606	2606	2	AIPGENE3334	701
scaffold189size413044_355435_357933	2499	MSPC_Peak_20	21.36	21.282	98.366	Promoter (<=1kb)	346332	354486	8155	2	AIPGENE22801	-949
scaffold266size310875_207044_207944	901	MSPC_Peak_200	30.32	29.763	139.629	Exon (AIPGENE9801/AIPGENE9801_gene, exon 3 of 3)	206543	209871	3329	2	AIPGENE9801	1927
scaffold254size330363_170093_170956	864	MSPC_Peak_2000	22.56	22.411	103.893	Distal Intergenic	151286	168845	17560	1	AIPGENE22265	18807
scaffold552size161128_50599_54228	3630	MSPC_Peak_2001	28.09	27.652	129.359	Exon (AIPGENE10767/AIPGENE10767_gene, exon 1 of 2)	50554	52502	1949	1	AIPGENE10767	45
scaffold473size145179_133707_134758	1052	MSPC_Peak_2002	22.06	21.942	101.59	Intron (AIPGENE24006/AIPGENE24006_gene, intron 4 of 4)	130646	132704	2059	1	AIPGENE24003	3061
scaffold418size181856_109365_110636	1272	MSPC_Peak_2003	22.33	22.193	102.833	Exon (AIPGENE12211/AIPGENE12211_gene, exon 2 of 2)	103211	106716	3506	2	AIPGENE12221	-2649
scaffold91size632040_471080_471977	898	MSPC_Peak_2004	23.22	23.04	106.932	Promoter (<=1kb)	472906	479776	6871	1	AIPGENE15146	-929
scaffold563size106853_17046_18999	1954	MSPC_Peak_2005	29.44	28.925	135.576	Exon (AIPGENE28429/AIPGENE28429_gene, exon 6 of 6)	23296	30971	7676	1	AIPGENE28433	-4297
scaffold397size198121_24393_25430	1038	MSPC_Peak_2006	37.21	36.38	171.358	Exon (AIPGENE21805/AIPGENE21805_gene, exon 4 of 4)	24328	31366	7039	2	AIPGENE21805	5936
scaffold450size159170_149427_150575	1149	MSPC_Peak_2007	47.88	46.704	220.496	Promoter (<=1kb)	144146	150256	6111	2	AIPGENE20880	0
scaffold449size160701_59932_61854	1923	MSPC_Peak_2008	24.9	24.624	114.669	Exon (AIPGENE20529/AIPGENE20529_gene, exon 2 of 2)	53196	60073	6878	1	AIPGENE20529	6736
scaffold123size542829_270528_272500	1973	MSPC_Peak_2009	22.41	22.268	103.202	Exon (AIPGENE19711/AIPGENE19711_gene, exon 4 of 12)	267962	277674	9713	1	AIPGENE19711	2566
scaffold632size79744_72328_73459	1132	MSPC_Peak_201	42.55	41.552	195.95	Exon (AIPGENE7432/AIPGENE7432_gene, exon 2 of 3)	71261	73966	2706	2	AIPGENE7432	507
scaffold180size422171_275409_276752	1344	MSPC_Peak_2010	22.7	22.543	104.537	Exon (AIPGENE16238/AIPGENE16238_gene, exon 1 of 25)	255401	278236	22836	2	AIPGENE16238	1484
scaffold769size40604_38807_39765	959	MSPC_Peak_2011	36.3	35.499	167.168	Distal Intergenic	27836	35740	7905	1	AIPGENE76	10971
scaffold357size223317_38547_39551	1005	MSPC_Peak_2012	23.66	23.453	108.958	Promoter (1-2kb)	23403	37286	13884	2	AIPGENE7119	-1261
scaffold11size1250908_394991_396680	1690	MSPC_Peak_2013	20.94	20.886	96.432	Promoter (<=1kb)	392981	394811	1831	2	AIPGENE17390	-180
scaffold1size1833262_1067065_1068253	1189	MSPC_Peak_2014	22.31	22.175	102.741	Exon (AIPGENE13055/AIPGENE13055_gene, exon 2 of 15)	1057676	1068576	10901	2	AIPGENE13055	323
scaffold127size528086_493412_494320	909	MSPC_Peak_2015	26.71	26.341	123.004	Distal Intergenic	488886	493035	4150	1	AIPGENE7383	4526
scaffold473size145179_104108_105080	973	MSPC_Peak_2016	22.43	22.288	103.294	Exon (AIPGENE23998/AIPGENE23998_gene, exon 2 of 3)	100376	107091	6716	1	AIPGENE23998	3732
scaffold552size161128_36207_37130	924	MSPC_Peak_2017	25.46	25.152	117.248	Promoter (<=1kb)	37166	45618	8453	1	AIPGENE10766	-36
scaffold254size330363_114922_116351	1430	MSPC_Peak_2018	37.09	36.264	170.806	Promoter (<=1kb)	112563	115306	2744	2	AIPGENE22262	0
scaffold418size181856_104601_106863	2263	MSPC_Peak_2019	24.67	24.408	113.61	Promoter (<=1kb)	103211	106716	3506	2	AIPGENE12221	0
scaffold31size936128_492245_494010	1766	MSPC_Peak_202	24.8	24.531	114.208	Intron (AIPGENE363/AIPGENE363_gene, intron 1 of 1)	487582	495381	7800	1	AIPGENE363	4663
scaffold69size1084271_82895_84359	1465	MSPC_Peak_2020	21.1	21.037	97.169	Exon (AIPGENE6200/AIPGENE6200_gene, exon 10 of 15)	78897	80576	1680	2	AIPGENE6149	-2319
scaffold173size436934_377438_378181	744	MSPC_Peak_2021	23.79	23.574	109.557	Exon (AIPGENE2456/AIPGENE2456_gene, exon 3 of 30)	368622	378609	9988	2	AIPGENE2456	428
scaffold397size198121_23571_24317	747	MSPC_Peak_2022	20.1	20.094	92.564	Downstream (<1kb)	24328	31366	7039	2	AIPGENE21805	7049
scaffold91size632040_445088_446387	1300	MSPC_Peak_2023	20.16	20.151	92.84	Promoter (<=1kb)	439820	445876	6057	2	AIPGENE15156	0
scaffold450size159170_97023_99267	2245	MSPC_Peak_2024	23.68	23.472	109.05	Exon (AIPGENE20883/AIPGENE20883_gene, exon 5 of 20)	84036	118289	34254	1	AIPGENE20883	12987
scaffold563size106853_10295_11216	922	MSPC_Peak_2025	20.02	20.019	92.196	Promoter (<=1kb)	10856	17549	6694	1	AIPGENE28429	0
scaffold123size542829_206395_208195	1801	MSPC_Peak_2026	21.63	21.538	99.61	Exon (AIPGENE19709/AIPGENE19709_gene, exon 5 of 19)	166109	185116	19008	2	AIPGENE19718	-21279
scaffold180size422171_114671_116457	1787	MSPC_Peak_2027	40.32	39.4	185.68	Exon (AIPGENE16226/AIPGENE16226_gene, exon 3 of 3)	113048	117346	4299	2	AIPGENE16226	889
scaffold769size40604_34997_35759	763	MSPC_Peak_2028	21.88	21.773	100.761	Exon (AIPGENE76/AIPGENE76_gene, exon 2 of 2)	27836	35740	7905	1	AIPGENE76	7161
scaffold357size223317_16604_17301	698	MSPC_Peak_2029	23.67	23.462	109.004	Exon (AIPGENE7130/AIPGENE7130_gene, exon 3 of 9)	8360	18816	10457	2	AIPGENE7130	1515
scaffold260size320762_60132_62066	1935	MSPC_Peak_203	27.55	27.134	126.872	Promoter (<=1kb)	56897	61756	4860	2	AIPGENE20194	0
scaffold11size1250908_306694_310027	3334	MSPC_Peak_2030	21.2	21.133	97.63	Exon (AIPGENE17313/AIPGENE17313_gene, exon 3 of 11)	303901	314058	10158	1	AIPGENE17313	2793
scaffold127size528086_451229_453471	2243	MSPC_Peak_2031	55.3	53.863	254.666	Promoter (<=1kb)	452776	459833	7058	1	AIPGENE7417	0
scaffold449size160701_43877_44436	560	MSPC_Peak_2032	21.32	21.245	98.182	Distal Intergenic	53196	60073	6878	1	AIPGENE20529	-8760
scaffold552size161128_15617_16352	736	MSPC_Peak_2033	51.505	50.19	246.837	Promoter (<=1kb)	15826	18681	2856	1	AIPGENE10772	0
scaffold254size330363_91718_93062	1345	MSPC_Peak_2034	22.24	22.11	102.419	Distal Intergenic	96566	107656	11091	1	AIPGENE22274	-3504
scaffold418size181856_87866_89377	1512	MSPC_Peak_2035	39.48	38.58	181.812	Downstream (<1kb)	90268	93966	3699	2	AIPGENE12216	4589
scaffold69size1084271_75957_76932	976	MSPC_Peak_2036	23.77	23.555	109.465	Exon (AIPGENE6207/AIPGENE6207_gene, exon 3 of 6)	78897	80576	1680	2	AIPGENE6149	3644
scaffold473size145179_70270_71478	1209	MSPC_Peak_2037	24.39	24.143	112.32	Intron (AIPGENE24000/AIPGENE24000_gene, intron 3 of 5)	55641	62516	6876	2	AIPGENE23992	-7754
scaffold1size1833262_1030983_1032019	1037	MSPC_Peak_2038	20.09	20.085	92.518	Promoter (<=1kb)	1024783	1030316	5534	2	AIPGENE13176	-667
scaffold91size632040_442984_444925	1942	MSPC_Peak_2039	25.08	24.796	115.498	Exon (AIPGENE15156/AIPGENE15156_gene, exon 3 of 4)	439820	445876	6057	2	AIPGENE15156	951
scaffold98size615536_93250_94968	1719	MSPC_Peak_204	23.34	23.152	107.485	Promoter (<=1kb)	91386	94632	3247	2	AIPGENE22388	0
scaffold450size159170_83317_84307	991	MSPC_Peak_2040	29.98	29.44	138.063	Promoter (<=1kb)	84036	118289	34254	1	AIPGENE20883	0
scaffold173size436934_327016_330081	3066	MSPC_Peak_2041	48.05	46.867	221.278	Exon (AIPGENE2512/AIPGENE2512_gene, exon 6 of 12)	327054	332361	5308	2	AIPGENE2512	2280
scaffold123size542829_168845_171003	2159	MSPC_Peak_2042	24.19	23.953	111.399	Exon (AIPGENE19718/AIPGENE19718_gene, exon 12 of 15)	145514	160586	15073	2	AIPGENE19675	-8259
scaffold357size223317_7145_7732	588	MSPC_Peak_2043	34.65	33.908	159.569	Downstream (<1kb)	8360	18816	10457	2	AIPGENE7130	11084
scaffold180size422171_113024_114044	1021	MSPC_Peak_2044	67.313	65.447	320.151	Exon (AIPGENE16226/AIPGENE16226_gene, exon 3 of 3)	113048	117346	4299	2	AIPGENE16226	3302
scaffold11size1250908_297033_299114	2082	MSPC_Peak_2045	20.09	20.085	92.518	Exon (AIPGENE17401/AIPGENE17401_gene, exon 9 of 9)	303901	314058	10158	1	AIPGENE17313	-4787
scaffold449size160701_29632_30895	1264	MSPC_Peak_2046	25.77	25.447	118.675	Promoter (<=1kb)	31206	41179	9974	1	AIPGENE20533	-311
scaffold56size777938_746491_748131	1641	MSPC_Peak_2047	28.64	28.169	131.892	Distal Intergenic	731848	740229	8382	1	AIPGENE4651	14643
scaffold473size145179_19492_21218	1727	MSPC_Peak_2048	70.57	68.558	324.987	Exon (AIPGENE24004/AIPGENE24004_gene, exon 9 of 10)	27596	29525	1930	1	AIPGENE24005	-6378
scaffold91size632040_439876_440963	1088	MSPC_Peak_2049	26.06	25.724	120.011	Exon (AIPGENE15156/AIPGENE15156_gene, exon 4 of 4)	439820	445876	6057	2	AIPGENE15156	4913
scaffold24size1035001_349048_350164	1117	MSPC_Peak_205	34	33.287	156.576	Exon (AIPGENE9959/AIPGENE9959_gene, exon 12 of 13)	351333	354205	2873	2	AIPGENE9956	4041
scaffold418size181856_82110_83092	983	MSPC_Peak_2050	25.57	25.258	117.754	Distal Intergenic	90268	93966	3699	2	AIPGENE12216	10874
scaffold793size38023_3076_4617	1542	MSPC_Peak_2051	49.16	47.932	226.39	Exon (AIPGENE29182/AIPGENE29182_gene, exon 2 of 2)	2116	14996	12881	2	AIPGENE29182	10379
scaffold1size1833262_1001070_1002426	1357	MSPC_Peak_2052	26.57	26.208	122.359	Promoter (<=1kb)	996308	1000606	4299	2	AIPGENE13212	-464
scaffold450size159170_46961_48358	1398	MSPC_Peak_2053	26.65	26.285	122.728	Promoter (<=1kb)	49356	53448	4093	1	AIPGENE20884	-998
scaffold270size305582_285245_286280	1036	MSPC_Peak_2054	35.57	34.794	163.806	Distal Intergenic	289946	306126	16181	1	AIPGENE18705	-3666
scaffold367size216472_193381_194251	871	MSPC_Peak_2055	29.4	28.887	135.392	Exon (AIPGENE18188/AIPGENE18188_gene, exon 2 of 3)	193006	197029	4024	1	AIPGENE18188	375
scaffold123size542829_67659_68830	1172	MSPC_Peak_2056	29.74	29.211	136.958	Promoter (<=1kb)	68506	83030	14525	1	AIPGENE19685	0
scaffold446size316107_306517_308054	1538	MSPC_Peak_2057	25.78	25.457	118.721	Promoter (<=1kb)	302178	305856	3679	2	AIPGENE28220	-661
scaffold11size1250908_165876_167941	2066	MSPC_Peak_2058	38.28	37.416	176.286	Promoter (<=1kb)	166951	168613	1663	1	AIPGENE17430	0
scaffold180size422171_106001_108600	2600	MSPC_Peak_2059	33.47	32.772	154.135	Exon (AIPGENE16224/AIPGENE16224_gene, exon 2 of 3)	103156	108531	5376	1	AIPGENE16224	2845
scaffold624size81796_4_1995	1992	MSPC_Peak_206	35.69	34.911	164.359	Promoter (<=1kb)	1	1426	1426	2	AIPGENE26903	0
scaffold173size436934_316541_317646	1106	MSPC_Peak_2060	22.73	22.572	104.676	Promoter (<=1kb)	314439	317106	2668	2	AIPGENE2479	0
scaffold445size162960_136224_137814	1591	MSPC_Peak_2061	29.22	28.715	134.563	Intron (AIPGENE13794/AIPGENE13794_gene, intron 6 of 7)	134108	140796	6689	2	AIPGENE13794	2982
scaffold56size777938_688176_689818	1643	MSPC_Peak_2062	21.12	21.056	97.261	Exon (AIPGENE4657/AIPGENE4657_gene, exon 2 of 2)	685058	689143	4086	1	AIPGENE4657	3118
scaffold113size572466_542978_544051	1074	MSPC_Peak_2063	24.53	24.275	112.965	Exon (AIPGENE25063/AIPGENE25063_gene, exon 11 of 17)	542054	547382	5329	2	AIPGENE25063	3331
scaffold91size632040_365140_365884	745	MSPC_Peak_2064	20.26	20.246	93.301	Exon (AIPGENE15178/AIPGENE15178_gene, exon 5 of 6)	360326	368221	7896	1	AIPGENE15178	4814
scaffold418size181856_64950_68197	3248	MSPC_Peak_2065	51.684	50.359	247.666	Promoter (<=1kb)	67916	75686	7771	1	AIPGENE12201	0
scaffold1size1833262_982330_983542	1213	MSPC_Peak_2066	25.11	24.824	115.636	Promoter (<=1kb)	977657	982876	5220	2	AIPGENE13135	0
scaffold1298size10334_8869_10031	1163	MSPC_Peak_2067	24.09	23.858	110.939	Distal Intergenic	34	7073	7040	1	AIPGENE28649	8835
scaffold505size129241_44842_46443	1602	MSPC_Peak_2068	20.87	20.819	96.11	Promoter (1-2kb)	48026	50194	2169	1	AIPGENE23415	-1583
scaffold270size305582_231931_233741	1811	MSPC_Peak_2069	50.821	49.532	243.66	Exon (AIPGENE18702/AIPGENE18702_gene, exon 3 of 4)	231867	237876	6010	2	AIPGENE18702	4135
scaffold10size1280550_466379_467912	1534	MSPC_Peak_207	23.39	23.199	107.715	Promoter (<=1kb)	467189	469496	2308	1	AIPGENE19363	0
scaffold450size159170_45565_46239	675	MSPC_Peak_2070	20.65	20.613	95.097	Exon (AIPGENE20885/AIPGENE20885_gene, exon 22 of 28)	49356	53448	4093	1	AIPGENE20884	-3117
scaffold367size216472_106853_107541	689	MSPC_Peak_2071	20.16	20.15	92.84	Exon (AIPGENE18191/AIPGENE18191_gene, exon 4 of 4)	108029	112066	4038	2	AIPGENE18186	4525
scaffold127size528086_424748_425757	1010	MSPC_Peak_2072	20.98	20.924	96.616	Exon (AIPGENE7416/AIPGENE7416_gene, exon 3 of 4)	424497	428306	3810	2	AIPGENE7416	2549
scaffold123size542829_60669_63779	3111	MSPC_Peak_2073	28.99	28.497	133.504	Exon (AIPGENE19721/AIPGENE19721_gene, exon 6 of 10)	57166	67483	10318	1	AIPGENE19722	3503
scaffold11size1250908_145133_146000	868	MSPC_Peak_2074	24.54	24.285	113.011	Exon (AIPGENE17466/AIPGENE17466_gene, exon 8 of 8)	147011	148451	1441	2	AIPGENE17362	2451
scaffold446size316107_278395_280744	2350	MSPC_Peak_2075	26.61	26.247	122.544	Distal Intergenic	285896	290281	4386	1	AIPGENE28245	-5152
scaffold173size436934_246444_249417	2974	MSPC_Peak_2076	35.8	35.016	164.865	Promoter (1-2kb)	250946	251854	909	1	AIPGENE2501	-1529
scaffold180size422171_103353_104656	1304	MSPC_Peak_2077	31.89	31.262	146.859	Exon (AIPGENE16224/AIPGENE16224_gene, exon 1 of 3)	103156	108531	5376	1	AIPGENE16224	197
scaffold56size777938_399249_400598	1350	MSPC_Peak_2078	25.63	25.315	118.031	Downstream (<1kb)	394156	398719	4564	1	AIPGENE4671	5093
scaffold91size632040_225548_227859	2312	MSPC_Peak_2079	20.75	20.707	95.557	Promoter (<=1kb)	223289	227126	3838	2	AIPGENE15150	0
scaffold5size1497922_563016_564640	1625	MSPC_Peak_208	26.13	25.789	120.333	Exon (AIPGENE27020/AIPGENE27020_gene, exon 5 of 5)	564451	566706	2256	2	AIPGENE27020	2066
scaffold113size572466_475392_476837	1446	MSPC_Peak_2080	34.34	33.609	158.142	Exon (AIPGENE25099/AIPGENE25099_gene, exon 6 of 12)	468380	479892	11513	2	AIPGENE25099	3055
scaffold445size162960_113807_114963	1157	MSPC_Peak_2081	24.3	24.057	111.906	Exon (AIPGENE13783/AIPGENE13783_gene, exon 43 of 58)	123484	125335	1852	2	AIPGENE13787	10372
scaffold1size1833262_923736_925233	1498	MSPC_Peak_2082	24.74	24.475	113.932	Promoter (1-2kb)	920659	921926	1268	2	AIPGENE13221	-1810
scaffold378size210210_155975_156829	855	MSPC_Peak_2083	20.14	20.132	92.748	Exon (AIPGENE25442/AIPGENE25442_gene, exon 3 of 3)	133959	151916	17958	2	AIPGENE25435	-4059
scaffold270size305582_159629_160741	1113	MSPC_Peak_2084	21.88	21.773	100.761	Exon (AIPGENE18692/AIPGENE18692_gene, exon 12 of 32)	151226	175533	24308	1	AIPGENE18692	8403
scaffold450size159170_8433_9573	1141	MSPC_Peak_2085	20.75	20.707	95.557	Exon (AIPGENE20882/AIPGENE20882_gene, exon 10 of 10)	2396	11553	9158	1	AIPGENE20882	6037
scaffold418size181856_31602_32400	799	MSPC_Peak_2086	20.83	20.782	95.926	Exon (AIPGENE12204/AIPGENE12204_gene, exon 3 of 5)	26366	35375	9010	1	AIPGENE12204	5236
scaffold505size129241_36752_38160	1409	MSPC_Peak_2087	25.96	25.627	119.55	Distal Intergenic	29311	32666	3356	2	AIPGENE23421	-4086
scaffold446size316107_238060_238641	582	MSPC_Peak_2088	30.65	30.079	141.148	Exon (AIPGENE28236/AIPGENE28236_gene, exon 2 of 2)	237289	240676	3388	2	AIPGENE28236	2035
scaffold11size1250908_89035_90117	1083	MSPC_Peak_2089	25.48	25.172	117.34	Promoter (<=1kb)	89175	96951	7777	1	AIPGENE17464	0
scaffold227size359198_234523_235332	810	MSPC_Peak_209	22.06	21.942	101.59	Promoter (<=1kb)	227830	234496	6667	2	AIPGENE5587	-27
scaffold123size542829_58626_59752	1127	MSPC_Peak_2090	29.19	28.688	134.425	Exon (AIPGENE19721/AIPGENE19721_gene, exon 3 of 10)	57166	67483	10318	1	AIPGENE19722	1460
scaffold127size528086_335540_336337	798	MSPC_Peak_2091	23.46	23.265	108.037	Distal Intergenic	321646	328292	6647	1	AIPGENE7389	13894
scaffold367size216472_102098_103055	958	MSPC_Peak_2092	21.43	21.348	98.689	Intron (AIPGENE18191/AIPGENE18191_gene, intron 1 of 3)	100256	107647	7392	1	AIPGENE18191	1842
scaffold616size86804_85402_86471	1070	MSPC_Peak_2093	23.49	23.293	108.175	Promoter (<=1kb)	81684	85046	3363	2	AIPGENE1431	-356
scaffold56size777938_271206_273314	2109	MSPC_Peak_2094	40.52	39.593	186.601	Intron (** NO NAME ASSIGNED **/AIPGENE4701_gene, intron 1 of 2)	264078	297859	33782	1	** NO NAME ASSIGNED **	7128
scaffold180size422171_55681_56295	615	MSPC_Peak_2095	21.11	21.047	97.215	Exon (AIPGENE16220/AIPGENE16220_gene, exon 3 of 3)	55688	70206	14519	2	AIPGENE16220	13911
scaffold91size632040_191961_193664	1704	MSPC_Peak_2096	42.72	41.716	196.733	Promoter (<=1kb)	193756	196728	2973	1	AIPGENE15197	-92
scaffold113size572466_356926_360085	3160	MSPC_Peak_2097	24.93	24.653	114.807	Exon (AIPGENE25080/AIPGENE25080_gene, exon 2 of 6)	352907	360952	8046	2	AIPGENE25080	867
scaffold173size436934_155588_157795	2208	MSPC_Peak_2098	31.23	30.629	143.819	Promoter (<=1kb)	138097	154945	16849	2	AIPGENE2439	-643
scaffold445size162960_102586_103459	874	MSPC_Peak_2099	22.97	22.8	105.781	Exon (AIPGENE13783/AIPGENE13783_gene, exon 11 of 58)	99076	123472	24397	1	AIPGENE13783	3510
scaffold255size330100_224705_225422	718	MSPC_Peak_21	32.86	32.189	151.326	Exon (AIPGENE5144/AIPGENE5144_gene, exon 9 of 9)	211676	225113	13438	1	AIPGENE5144	13029
scaffold99size868853_180000_181289	1290	MSPC_Peak_210	24.36	24.114	112.182	Distal Intergenic	185271	188779	3509	1	AIPGENE1444	-3982
scaffold270size305582_153439_154262	824	MSPC_Peak_2100	29.61	29.088	136.359	Exon (AIPGENE18692/AIPGENE18692_gene, exon 2 of 32)	151226	175533	24308	1	AIPGENE18692	2213
scaffold1size1833262_907135_908156	1022	MSPC_Peak_2101	26.03	25.695	119.873	Promoter (1-2kb)	900583	905517	4935	2	AIPGENE13150	-1618
scaffold378size210210_118972_119977	1006	MSPC_Peak_2102	31.88	31.253	146.813	Intron (AIPGENE25439/AIPGENE25439_gene, intron 7 of 7)	115460	129726	14267	2	AIPGENE25439	9749
scaffold418size181856_6_1100	1095	MSPC_Peak_2103	24.38	24.133	112.274	Exon (AIPGENE12214/AIPGENE12214_gene, exon 1 of 2)	1	1190	1190	1	AIPGENE12214	5
scaffold267size309773_268825_270870	2046	MSPC_Peak_2104	30.89	30.307	142.254	Intron (AIPGENE4108/AIPGENE4108_gene, intron 1 of 1)	266144	273586	7443	2	AIPGENE4108	2716
scaffold446size316107_225415_226517	1103	MSPC_Peak_2105	21.43	21.348	98.689	Promoter (<=1kb)	216969	225696	8728	2	AIPGENE28239	0
scaffold11size1250908_87784_88905	1122	MSPC_Peak_2106	21.25	21.179	97.86	Promoter (<=1kb)	89175	96951	7777	1	AIPGENE17464	-270
scaffold127size528086_313989_314799	811	MSPC_Peak_2107	24.35	24.105	112.136	Exon (AIPGENE7384/AIPGENE7384_gene, exon 1 of 2)	308409	315526	7118	2	AIPGENE7384	727
scaffold1964size4606_1077_2414	1338	MSPC_Peak_2108	23.61	23.407	108.728	Intergenic	NA	NA	NA	NA	NA	NA
scaffold123size542829_47213_48243	1031	MSPC_Peak_2109	23.28	23.096	107.208	Promoter (1-2kb)	43399	45966	2568	2	AIPGENE19737	-1247
scaffold266size310875_154722_155766	1045	MSPC_Peak_211	30.86	30.279	142.116	Exon (AIPGENE9798/AIPGENE9798_gene, exon 7 of 16)	149006	160799	11794	1	AIPGENE9798	5716
scaffold367size216472_97917_98904	988	MSPC_Peak_2110	20.34	20.321	93.669	Promoter (1-2kb)	100256	107647	7392	1	AIPGENE18191	-1352
scaffold113size572466_327435_328949	1515	MSPC_Peak_2111	21.47	21.386	98.873	Intron (AIPGENE25112/AIPGENE25112_gene, intron 1 of 4)	320642	331142	10501	2	AIPGENE25112	2193
scaffold616size86804_53399_54412	1014	MSPC_Peak_2112	22.42	22.278	103.248	Intron (AIPGENE1428/AIPGENE1428_gene, intron 7 of 12)	46036	62120	16085	1	AIPGENE1428	7363
scaffold91size632040_182821_188004	5184	MSPC_Peak_2113	27.63	27.211	127.241	Exon (AIPGENE15179/AIPGENE15179_gene, exon 1 of 2)	182819	188066	5248	2	AIPGENE15179	62
scaffold180size422171_25671_26698	1028	MSPC_Peak_2114	20.32	20.302	93.577	Distal Intergenic	19561	23236	3676	2	AIPGENE16229	-2435
scaffold173size436934_141702_144705	3004	MSPC_Peak_2115	39.11	38.223	180.108	Promoter (<=1kb)	145225	147010	1786	1	AIPGENE2477	-520
scaffold56size777938_239261_240653	1393	MSPC_Peak_2116	22.4	22.259	103.156	Promoter (1-2kb)	242507	244879	2373	1	AIPGENE4716	-1854
scaffold445size162960_88605_90228	1624	MSPC_Peak_2117	35.5	34.727	163.484	Exon (AIPGENE13793/AIPGENE13793_gene, exon 1 of 6)	83582	92176	8595	2	AIPGENE13793	1948
scaffold1size1833262_887302_888263	962	MSPC_Peak_2118	24.24	24.001	111.629	Exon (AIPGENE13120/AIPGENE13120_gene, exon 11 of 18)	879518	894006	14489	2	AIPGENE13120	5743
scaffold378size210210_88750_90209	1460	MSPC_Peak_2119	48.69	47.476	224.226	Intron (AIPGENE25453/AIPGENE25453_gene, intron 4 of 10)	82176	102605	20430	1	AIPGENE25453	6574
scaffold260size320762_32509_35525	3017	MSPC_Peak_212	38.753	37.874	187.569	Exon (AIPGENE20216/AIPGENE20216_gene, exon 4 of 4)	33060	37136	4077	2	AIPGENE20204	1611
scaffold270size305582_128684_129534	851	MSPC_Peak_2120	27.26	26.861	125.537	Exon (AIPGENE18689/AIPGENE18689_gene, exon 5 of 7)	127467	130310	2844	1	AIPGENE18689	1217
scaffold446size316107_193716_194674	959	MSPC_Peak_2121	22.92	22.753	105.551	Exon (AIPGENE28241/AIPGENE28241_gene, exon 1 of 11)	186382	194786	8405	2	AIPGENE28241	112
scaffold127size528086_251189_252722	1534	MSPC_Peak_2122	59.237	57.677	282.711	Exon (AIPGENE7418/AIPGENE7418_gene, exon 17 of 17)	254856	259987	5132	1	AIPGENE7410	-2134
scaffold267size309773_211261_212193	933	MSPC_Peak_2123	21.81	21.707	100.439	Distal Intergenic	192017	205917	13901	2	AIPGENE4124	-5344
scaffold358size222657_129203_130644	1442	MSPC_Peak_2124	21	20.943	96.709	Exon (AIPGENE7058/AIPGENE7058_gene, exon 2 of 2)	128236	130618	2383	1	AIPGENE7058	967
scaffold4957size1015_12_810	799	MSPC_Peak_2125	23.29	23.104	107.254	Promoter (<=1kb)	1	686	686	2	AIPGENE25840	0
scaffold91size632040_93765_95793	2029	MSPC_Peak_2126	20.16	20.15	92.84	Exon (AIPGENE15194/AIPGENE15194_gene, exon 4 of 4)	86236	96324	10089	1	AIPGENE15194	7529
scaffold616size86804_40635_41661	1027	MSPC_Peak_2127	23.81	23.592	109.649	Distal Intergenic	46036	62120	16085	1	AIPGENE1428	-4375
scaffold367size216472_39991_41039	1049	MSPC_Peak_2128	23.21	23.03	106.886	Exon (AIPGENE18171/AIPGENE18171_gene, exon 2 of 8)	33871	44187	10317	2	AIPGENE18171	3148
scaffold56size777938_227699_229316	1618	MSPC_Peak_2129	21.93	21.819	100.991	Distal Intergenic	222119	223193	1075	2	AIPGENE4689	-4506
scaffold31size936128_488310_489549	1240	MSPC_Peak_213	33.2	32.515	152.892	Exon (AIPGENE363/AIPGENE363_gene, exon 1 of 2)	487582	495381	7800	1	AIPGENE363	728
scaffold445size162960_2257_4187	1931	MSPC_Peak_2130	24.35	24.104	112.136	Exon (AIPGENE13800/AIPGENE13800_gene, exon 2 of 5)	1443	8569	7127	1	AIPGENE13800	814
scaffold1size1833262_854543_856051	1509	MSPC_Peak_2131	30.6	30.03	140.918	Exon (AIPGENE13113/AIPGENE13113_gene, exon 4 of 5)	853779	857896	4118	2	AIPGENE13113	1845
scaffold113size572466_293239_294363	1125	MSPC_Peak_2132	25.59	25.277	117.846	Exon (AIPGENE25105/AIPGENE25105_gene, exon 1 of 2)	293222	296013	2792	1	AIPGENE25105	17
scaffold3981size1337_15_968	954	MSPC_Peak_2133	78.826	76.521	373.479	Intergenic	NA	NA	NA	NA	NA	NA
scaffold378size210210_57758_58692	935	MSPC_Peak_2134	26.43	26.075	121.715	Exon (AIPGENE25446/AIPGENE25446_gene, exon 1 of 2)	53173	59886	6714	2	AIPGENE25446	1194
scaffold481size141328_137728_138522	795	MSPC_Peak_2135	37.92	37.07	174.628	Exon (AIPGENE16796/AIPGENE16796_gene, exon 1 of 2)	136286	141112	4827	1	AIPGENE16796	1442
scaffold11size1250908_69605_71218	1614	MSPC_Peak_2136	28.76	28.281	132.445	Promoter (<=1kb)	71221	73372	2152	1	AIPGENE17319	-3
scaffold127size528086_241108_244228	3121	MSPC_Peak_2137	26.08	25.743	120.103	Exon (AIPGENE7418/AIPGENE7418_gene, exon 1 of 17)	241056	251650	10595	1	AIPGENE7418	52
scaffold446size316107_163438_165736	2299	MSPC_Peak_2138	20.16	20.151	92.84	Promoter (<=1kb)	159421	162706	3286	2	AIPGENE28224	-732
scaffold267size309773_207515_209148	1634	MSPC_Peak_2139	24.03	23.801	110.662	Promoter (1-2kb)	192017	205917	13901	2	AIPGENE4124	-1598
scaffold24size1035001_315054_316335	1282	MSPC_Peak_214	27.29	26.889	125.675	Exon (AIPGENE9995/AIPGENE9995_gene, exon 9 of 15)	312150	321315	9166	2	AIPGENE9995	4980
scaffold411size188139_68336_69191	856	MSPC_Peak_2140	33.54	32.841	154.457	Intron (AIPGENE18771/AIPGENE18771_gene, intron 1 of 1)	64274	70396	6123	2	AIPGENE18771	1205
scaffold616size86804_28129_29272	1144	MSPC_Peak_2141	26.53	26.17	122.175	Intron (AIPGENE1432/AIPGENE1432_gene, intron 7 of 7)	25566	35978	10413	1	AIPGENE1432	2563
scaffold471size146012_95838_96726	889	MSPC_Peak_2142	23.93	23.707	110.202	Exon (AIPGENE10207/AIPGENE10207_gene, exon 2 of 2)	94806	96983	2178	1	AIPGENE10207	1032
scaffold358size222657_35329_36534	1206	MSPC_Peak_2143	25.03	24.749	115.267	Exon (AIPGENE7071/AIPGENE7071_gene, exon 4 of 7)	33877	39524	5648	2	AIPGENE7071	2990
scaffold113size572466_247090_249988	2899	MSPC_Peak_2144	20.54	20.509	94.59	Distal Intergenic	236702	241854	5153	1	AIPGENE25104	10388
scaffold603size91141_73764_74586	823	MSPC_Peak_2145	20.47	20.444	94.268	Exon (AIPGENE27554/AIPGENE27554_gene, exon 11 of 21)	68349	78816	10468	2	AIPGENE27554	4230
scaffold91size632040_79061_80035	975	MSPC_Peak_2146	25.38	25.077	116.879	Promoter (1-2kb)	69003	77696	8694	2	AIPGENE15190	-1365
scaffold56size777938_217729_218933	1205	MSPC_Peak_2147	22.64	22.487	104.261	Exon (AIPGENE4684/AIPGENE4684_gene, exon 5 of 6)	217269	221575	4307	2	AIPGENE4684	2642
scaffold1size1833262_848225_849141	917	MSPC_Peak_2148	21.68	21.585	99.84	Downstream (<1kb)	849326	851426	2101	2	AIPGENE13100	2285
scaffold797size37512_29113_30339	1227	MSPC_Peak_2149	45.73	44.615	210.594	Exon (AIPGENE1684/AIPGENE1684_gene, exon 2 of 2)	26106	30119	4014	1	AIPGENE1684	3007
scaffold98size615536_88477_92867	4391	MSPC_Peak_215	59.127	57.573	282.205	Exon (AIPGENE22318/AIPGENE22318_gene, exon 11 of 18)	91386	94632	3247	2	AIPGENE22388	1765
scaffold11size1250908_14457_16536	2080	MSPC_Peak_2150	49.37	48.132	227.357	Exon (AIPGENE17402/AIPGENE17402_gene, exon 5 of 8)	11836	24143	12308	1	AIPGENE17402	2621
scaffold378size210210_44163_45316	1154	MSPC_Peak_2151	20.83	20.782	95.926	Intron (AIPGENE25441/AIPGENE25441_gene, intron 1 of 1)	39636	46382	6747	1	AIPGENE25441	4527
scaffold411size188139_39321_40132	812	MSPC_Peak_2152	22.12	21.998	101.866	Exon (AIPGENE18763/AIPGENE18763_gene, exon 3 of 5)	38226	43875	5650	1	AIPGENE18763	1095
scaffold446size316107_139544_141402	1859	MSPC_Peak_2153	20.95	20.895	96.478	Exon (AIPGENE28240/AIPGENE28240_gene, exon 1 of 2)	139136	144059	4924	1	AIPGENE28240	408
scaffold481size141328_82699_84616	1918	MSPC_Peak_2154	28.43	27.972	130.925	Promoter (<=1kb)	83686	90882	7197	1	AIPGENE16793	0
scaffold471size146012_47176_48343	1168	MSPC_Peak_2155	21.76	21.66	100.209	Exon (AIPGENE10200/AIPGENE10200_gene, exon 3 of 3)	44386	45813	1428	1	AIPGENE10211	2790
scaffold127size528086_237357_238811	1455	MSPC_Peak_2156	21.16	21.095	97.445	Distal Intergenic	241056	251650	10595	1	AIPGENE7418	-2245
scaffold112size573932_517934_519282	1349	MSPC_Peak_2157	28.06	27.624	129.221	Promoter (<=1kb)	518436	521082	2647	1	AIPGENE24081	0
scaffold660size70776_65795_66699	905	MSPC_Peak_2158	50.74	49.46	233.666	Promoter (<=1kb)	64276	65986	1711	2	AIPGENE8473	0
scaffold91size632040_57287_59326	2040	MSPC_Peak_2159	21.99	21.876	101.268	Promoter (<=1kb)	51045	56526	5482	2	AIPGENE15184	-761
scaffold10size1280550_395076_396732	1657	MSPC_Peak_216	20.86	20.81	96.064	Promoter (<=1kb)	387788	396519	8732	2	AIPGENE19403	0
scaffold113size572466_226922_229949	3028	MSPC_Peak_2160	45.467	44.36	218.792	Exon (AIPGENE25123/AIPGENE25123_gene, exon 9 of 22)	231948	234122	2175	2	AIPGENE25054	4173
scaffold53size786922_773147_774586	1440	MSPC_Peak_2161	22.25	22.12	102.465	Intron (AIPGENE22588/AIPGENE22588_gene, intron 2 of 2)	765435	775863	10429	1	AIPGENE22588	7712
scaffold462size151103_148003_148558	556	MSPC_Peak_2162	28.71	28.235	132.214	Exon (AIPGENE9584/AIPGENE9584_gene, exon 4 of 4)	147880	150866	2987	2	AIPGENE9584	2308
scaffold267size309773_159318_160930	1613	MSPC_Peak_2163	31.88	31.254	146.813	Exon (AIPGENE4128/AIPGENE4128_gene, exon 13 of 16)	141906	146891	4986	1	AIPGENE4126	17412
scaffold599size93736_87070_87976	907	MSPC_Peak_2164	21.08	21.018	97.077	Distal Intergenic	62486	66170	3685	1	AIPGENE28355	24584
scaffold56size777938_194569_196147	1579	MSPC_Peak_2165	22.3	22.166	102.695	Exon (AIPGENE4683/AIPGENE4683_gene, exon 2 of 2)	192318	195262	2945	1	AIPGENE4683	2251
scaffold446size316107_42357_43369	1013	MSPC_Peak_2166	20.68	20.64	95.235	Exon (AIPGENE28244/AIPGENE28244_gene, exon 4 of 4)	31298	37646	6349	2	AIPGENE28229	-4711
scaffold63size817263_783933_785418	1486	MSPC_Peak_2167	22.81	22.648	105.044	Exon (AIPGENE4540/AIPGENE4540_gene, exon 2 of 4)	777416	781228	3813	1	AIPGENE4482	6517
scaffold127size528086_219476_220789	1314	MSPC_Peak_2168	43.75	42.706	201.476	Promoter (<=1kb)	216321	220506	4186	2	AIPGENE7406	0
scaffold481size141328_44372_45524	1153	MSPC_Peak_2169	29.33	28.82	135.07	Exon (AIPGENE16798/AIPGENE16798_gene, exon 6 of 6)	51086	59127	8042	1	AIPGENE16799	-5562
scaffold62size746220_472782_476590	3809	MSPC_Peak_217	47.35	46.19	218.055	Promoter (<=1kb)	459443	473526	14084	2	AIPGENE11169	0
scaffold608size88698_74832_75829	998	MSPC_Peak_2170	21.91	21.801	100.899	Exon (AIPGENE20898/AIPGENE20898_gene, exon 2 of 4)	72656	80840	8185	1	AIPGENE20898	2176
scaffold656size72363_25320_26220	901	MSPC_Peak_2171	21.22	21.151	97.722	Promoter (<=1kb)	11067	25206	14140	2	AIPGENE20451	-114
scaffold79size692193_687921_691052	3132	MSPC_Peak_2172	69.231	67.271	329.039	Exon (AIPGENE14924/AIPGENE14924_gene, exon 1 of 4)	687876	692196	4321	1	AIPGENE14924	45
scaffold112size573932_468575_470273	1699	MSPC_Peak_2173	28	27.566	128.945	Downstream (<1kb)	461774	465736	3963	2	AIPGENE24046	-2839
scaffold660size70776_58582_61503	2922	MSPC_Peak_2174	92.598	90.022	437.215	Promoter (<=1kb)	62256	63701	1446	1	AIPGENE8474	-753
scaffold244size345596_274770_275990	1221	MSPC_Peak_2175	25.82	25.495	118.905	Exon (AIPGENE5023/AIPGENE5023_gene, exon 8 of 11)	270856	277433	6578	1	AIPGENE5024	3914
scaffold267size309773_151395_152422	1028	MSPC_Peak_2176	22.12	21.998	101.866	Intron (AIPGENE4128/AIPGENE4128_gene, intron 15 of 15)	141906	146891	4986	1	AIPGENE4126	9489
scaffold53size786922_756280_756962	683	MSPC_Peak_2177	22.98	22.81	105.827	Promoter (<=1kb)	756775	761389	4615	1	AIPGENE22579	0
scaffold91size632040_56175_56930	756	MSPC_Peak_2178	35.41	34.64	163.069	Promoter (<=1kb)	51045	56526	5482	2	AIPGENE15184	0
scaffold2size2342127_2319618_2320794	1177	MSPC_Peak_2179	20.15	20.142	92.794	Exon (AIPGENE3015/AIPGENE3015_gene, exon 2 of 2)	2320742	2322360	1619	2	AIPGENE3015	1566
scaffold227size359198_168673_170174	1502	MSPC_Peak_218	21.34	21.263	98.274	Exon (AIPGENE5604/AIPGENE5604_gene, exon 9 of 11)	171827	176672	4846	2	AIPGENE5609	6498
scaffold56size777938_163895_165397	1503	MSPC_Peak_2180	25.32	25.021	116.603	Exon (AIPGENE4687/AIPGENE4687_gene, exon 3 of 5)	163313	166812	3500	2	AIPGENE4687	1415
scaffold599size93736_14178_15230	1053	MSPC_Peak_2181	20.35	20.33	93.715	Intron (AIPGENE28356/AIPGENE28356_gene, intron 1 of 1)	12986	22652	9667	1	AIPGENE28356	1192
scaffold1size1833262_643986_645642	1657	MSPC_Peak_2182	22.43	22.288	103.294	Promoter (<=1kb)	643986	648362	4377	1	AIPGENE13199	0
scaffold446size316107_40044_41380	1337	MSPC_Peak_2183	36.45	35.642	167.858	Downstream (1-2kb)	31298	37646	6349	2	AIPGENE28229	-2398
scaffold462size151103_138879_139945	1067	MSPC_Peak_2184	25.63	25.315	118.031	Distal Intergenic	147880	150866	2987	2	AIPGENE9584	10921
scaffold127size528086_186951_188303	1353	MSPC_Peak_2185	24.21	23.972	111.491	Distal Intergenic	196019	199006	2988	2	AIPGENE7415	10703
scaffold63size817263_735920_737184	1265	MSPC_Peak_2186	22.94	22.773	105.643	Promoter (1-2kb)	739023	749558	10536	1	AIPGENE4500	-1839
scaffold112size573932_325775_327785	2011	MSPC_Peak_2187	20.37	20.349	93.807	Exon (AIPGENE24052/AIPGENE24052_gene, exon 1 of 35)	323446	356759	33314	1	AIPGENE24052	2329
scaffold79size692193_647963_650783	2821	MSPC_Peak_2188	39.07	38.185	179.924	Exon (AIPGENE14919/AIPGENE14919_gene, exon 3 of 36)	646936	672479	25544	1	AIPGENE14919	1027
scaffold592size97077_65021_67940	2920	MSPC_Peak_2189	67.36	65.488	310.204	Exon (AIPGENE2056/AIPGENE2056_gene, exon 7 of 7)	66136	77386	11251	2	AIPGENE2055	9446
scaffold287size288319_186229_187906	1678	MSPC_Peak_219	25.65	25.334	118.123	Exon (AIPGENE11913/AIPGENE11913_gene, exon 16 of 16)	192457	196964	4508	1	AIPGENE11897	-4551
scaffold244size345596_267605_268547	943	MSPC_Peak_2190	37.87	37.021	174.398	Exon (AIPGENE5016/AIPGENE5016_gene, exon 3 of 3)	270856	277433	6578	1	AIPGENE5023	-2309
scaffold660size70776_17546_18039	494	MSPC_Peak_2191	22.51	22.364	103.662	Intron (AIPGENE8472/AIPGENE8472_gene, intron 2 of 2)	14406	22522	8117	1	AIPGENE8472	3140
scaffold91size632040_11349_13121	1773	MSPC_Peak_2192	46.99	45.839	216.397	Exon (AIPGENE15176/AIPGENE15176_gene, exon 5 of 6)	15696	18462	2767	1	AIPGENE15186	-2575
scaffold599size93736_5662_7015	1354	MSPC_Peak_2193	59.7	58.109	274.929	Distal Intergenic	12986	22652	9667	1	AIPGENE28356	-5971
scaffold124size540470_479304_479903	600	MSPC_Peak_2194	23.74	23.527	109.327	Exon (AIPGENE12057/AIPGENE12057_gene, exon 1 of 3)	479094	483660	4567	1	AIPGENE12057	210
scaffold1size1833262_601784_602611	828	MSPC_Peak_2195	22.93	22.763	105.597	Distal Intergenic	588241	595196	6956	2	AIPGENE13223	-6588
scaffold1054size17735_13052_13870	819	MSPC_Peak_2196	22.92	22.753	105.551	Intergenic	NA	NA	NA	NA	NA	NA
scaffold462size151103_40692_41952	1261	MSPC_Peak_2197	30.99	30.402	142.714	Exon (AIPGENE9581/AIPGENE9581_gene, exon 22 of 26)	48516	52360	3845	1	AIPGENE9580	-6564
scaffold127size528086_104153_105870	1718	MSPC_Peak_2198	110.313	107.338	528.95	Promoter (<=1kb)	104386	118012	13627	1	AIPGENE7407	0
scaffold63size817263_613273_615945	2673	MSPC_Peak_2199	35.36	34.595	162.839	Exon (AIPGENE4490/AIPGENE4490_gene, exon 9 of 15)	611357	618316	6960	2	AIPGENE4490	2371
scaffold5size1497922_1381347_1383236	1890	MSPC_Peak_22	33.82	33.112	155.747	Distal Intergenic	1378251	1380324	2074	1	AIPGENE27110	3096
scaffold99size868853_173363_174892	1530	MSPC_Peak_220	22.04	21.923	101.498	Exon (AIPGENE1508/AIPGENE1508_gene, exon 3 of 5)	171424	176199	4776	1	AIPGENE1508	1939
scaffold446size316107_28408_30457	2050	MSPC_Peak_2200	20.36	20.34	93.761	Exon (AIPGENE28230/AIPGENE28230_gene, exon 2 of 4)	23173	25976	2804	2	AIPGENE28242	-2432
scaffold112size573932_295119_297195	2077	MSPC_Peak_2201	39.307	38.415	190.147	Exon (AIPGENE24059/AIPGENE24059_gene, exon 2 of 20)	275357	299676	24320	2	AIPGENE24059	2481
scaffold244size345596_248685_249514	830	MSPC_Peak_2202	26.61	26.247	122.544	Distal Intergenic	253176	261627	8452	1	AIPGENE5007	-3662
scaffold2size2342127_2280041_2283743	3703	MSPC_Peak_2203	45.51	44.4	209.581	Exon (AIPGENE3143/AIPGENE3143_gene, exon 1 of 2)	2281866	2283810	1945	2	AIPGENE3143	67
scaffold177size433318_374662_375850	1189	MSPC_Peak_2204	25.35	25.049	116.741	Promoter (<=1kb)	376076	378965	2890	1	AIPGENE25793	-226
scaffold79size692193_615375_616211	837	MSPC_Peak_2205	21.6	21.51	99.472	Exon (AIPGENE14955/AIPGENE14955_gene, exon 2 of 3)	615026	617571	2546	1	AIPGENE14955	349
scaffold660size70776_21_670	650	MSPC_Peak_2206	20.56	20.527	94.682	Promoter (<=1kb)	826	8245	7420	1	AIPGENE8475	-156
scaffold592size97077_12824_14948	2125	MSPC_Peak_2207	23.99	23.762	110.478	Exon (AIPGENE2058/AIPGENE2058_gene, exon 2 of 4)	10976	15136	4161	2	AIPGENE2058	188
scaffold56size777938_159348_160656	1309	MSPC_Peak_2208	31.91	31.281	146.951	Exon (AIPGENE4710/AIPGENE4710_gene, exon 3 of 5)	158780	161968	3189	2	AIPGENE4710	1312
scaffold53size786922_707896_709192	1297	MSPC_Peak_2209	23.1	22.926	106.379	Distal Intergenic	713405	717469	4065	1	AIPGENE22580	-4213
scaffold266size310875_104215_105712	1498	MSPC_Peak_221	23.29	23.105	107.254	Exon (AIPGENE9785/AIPGENE9785_gene, exon 2 of 7)	103746	109100	5355	1	AIPGENE9785	469
scaffold556size110147_104225_105291	1067	MSPC_Peak_2210	31.82	31.198	146.537	Exon (AIPGENE7862/AIPGENE7862_gene, exon 6 of 11)	95206	110217	15012	1	AIPGENE7862	9019
scaffold124size540470_418318_419227	910	MSPC_Peak_2211	31.37	30.763	144.464	Exon (AIPGENE12058/AIPGENE12058_gene, exon 2 of 5)	412713	421074	8362	2	AIPGENE12058	1847
scaffold1size1833262_530370_532575	2206	MSPC_Peak_2212	59.475	57.898	283.817	Exon (AIPGENE13181/AIPGENE13181_gene, exon 2 of 8)	528706	536279	7574	1	AIPGENE13182	1664
scaffold994size27260_23599_24673	1075	MSPC_Peak_2213	96.421	93.815	454.899	Promoter (1-2kb)	26216	27470	1255	1	AIPGENE6097	-1543
scaffold127size528086_99496_100528	1033	MSPC_Peak_2214	32.42	31.769	149.3	Promoter (<=1kb)	100216	104209	3994	1	AIPGENE7385	0
scaffold63size817263_600868_602846	1979	MSPC_Peak_2215	24	23.772	110.524	Promoter (<=1kb)	601816	602704	889	1	AIPGENE4463	0
scaffold446size316107_3913_4999	1087	MSPC_Peak_2216	31.88	31.253	146.813	Intron (AIPGENE28219/AIPGENE28219_gene, intron 1 of 6)	605	6916	6312	2	AIPGENE28219	1917
scaffold112size573932_253007_253949	943	MSPC_Peak_2217	21.05	20.99	96.939	Exon (AIPGENE24062/AIPGENE24062_gene, exon 8 of 13)	237416	246685	9270	2	AIPGENE24028	-6322
scaffold403size194820_151403_152783	1381	MSPC_Peak_2218	23.88	23.659	109.971	Intron (AIPGENE9578/AIPGENE9578_gene, intron 1 of 1)	149446	154874	5429	1	AIPGENE9578	1957
scaffold79size692193_612757_613872	1116	MSPC_Peak_2219	25.1	24.815	115.59	Exon (AIPGENE14927/AIPGENE14927_gene, exon 3 of 5)	611696	614977	3282	1	AIPGENE14927	1061
scaffold31size936128_473707_475661	1955	MSPC_Peak_222	20.71	20.669	95.373	Exon (AIPGENE297/AIPGENE297_gene, exon 2 of 5)	466893	483292	16400	2	AIPGENE297	7631
scaffold177size433318_322325_324536	2212	MSPC_Peak_2220	23.57	23.369	108.544	Exon (AIPGENE25836/AIPGENE25836_gene, exon 2 of 6)	321906	324818	2913	1	AIPGENE25836	419
scaffold56size777938_143089_143794	706	MSPC_Peak_2221	25.07	24.786	115.452	Exon (AIPGENE4707/AIPGENE4707_gene, exon 16 of 21)	147184	150584	3401	1	AIPGENE4649	-3390
scaffold53size786922_694324_695107	784	MSPC_Peak_2222	25.31	25.012	116.557	Intron (AIPGENE22596/AIPGENE22596_gene, intron 1 of 1)	686632	696995	10364	2	AIPGENE22596	1888
scaffold2size2342127_2267379_2268768	1390	MSPC_Peak_2223	25.06	24.777	115.406	Exon (AIPGENE3166/AIPGENE3166_gene, exon 2 of 2)	2267341	2269380	2040	2	AIPGENE3166	612
scaffold556size110147_98798_100498	1701	MSPC_Peak_2224	27.09	26.699	124.754	Exon (AIPGENE7862/AIPGENE7862_gene, exon 4 of 11)	95206	110217	15012	1	AIPGENE7862	3592
scaffold124size540470_412455_414006	1552	MSPC_Peak_2225	24.19	23.953	111.399	Promoter (1-2kb)	406223	410984	4762	2	AIPGENE12088	-1471
scaffold244size345596_245877_247274	1398	MSPC_Peak_2226	33.32	32.63	153.444	Distal Intergenic	253176	261627	8452	1	AIPGENE5007	-5902
scaffold1size1833262_516123_518478	2356	MSPC_Peak_2227	20.79	20.745	95.741	Distal Intergenic	528706	536279	7574	1	AIPGENE13181	-10228
scaffold339size260563_207351_208232	882	MSPC_Peak_2228	26.74	26.37	123.142	Exon (AIPGENE4398/AIPGENE4398_gene, exon 3 of 10)	196534	211756	15223	2	AIPGENE4398	3524
scaffold876size27274_10046_10876	831	MSPC_Peak_2229	50.483	49.209	242.094	Intergenic	NA	NA	NA	NA	NA	NA
scaffold24size1035001_227812_229187	1376	MSPC_Peak_223	38.42	37.552	176.931	Exon (AIPGENE10044/AIPGENE10044_gene, exon 14 of 14)	227876	235205	7330	2	AIPGENE10044	6018
scaffold127size528086_43997_44865	869	MSPC_Peak_2230	23.22	23.039	106.932	Promoter (1-2kb)	25867	42646	16780	2	AIPGENE7387	-1351
scaffold63size817263_459921_461110	1190	MSPC_Peak_2231	27.46	27.05	126.458	Downstream (<1kb)	461228	464116	2889	2	AIPGENE4445	3006
scaffold389size202377_179051_179903	853	MSPC_Peak_2232	23.58	23.378	108.59	Exon (AIPGENE4790/AIPGENE4790_gene, exon 1 of 2)	175916	181376	5461	2	AIPGENE4790	1473
scaffold112size573932_226932_227988	1057	MSPC_Peak_2233	21.25	21.179	97.86	Promoter (1-2kb)	229976	232678	2703	1	AIPGENE24045	-1988
scaffold79size692193_587430_588507	1078	MSPC_Peak_2234	40.9	39.962	188.351	Exon (AIPGENE14938/AIPGENE14938_gene, exon 1 of 3)	587206	590230	3025	1	AIPGENE14938	224
scaffold403size194820_102085_104486	2402	MSPC_Peak_2235	23.56	23.359	108.498	Promoter (<=1kb)	101289	103596	2308	2	AIPGENE9579	0
scaffold177size433318_281780_282951	1172	MSPC_Peak_2236	25.38	25.077	116.879	Distal Intergenic	286072	294191	8120	1	AIPGENE25827	-3121
scaffold56size777938_72482_73295	814	MSPC_Peak_2237	24.23	23.991	111.583	Exon (AIPGENE4691/AIPGENE4691_gene, exon 23 of 23)	63728	70428	6701	2	AIPGENE4664	-2054
scaffold556size110147_82252_84356	2105	MSPC_Peak_2238	21.13	21.066	97.307	Distal Intergenic	95206	110217	15012	1	AIPGENE7862	-10850
scaffold53size786922_692425_693388	964	MSPC_Peak_2239	67.936	66.034	331.941	Intron (AIPGENE22596/AIPGENE22596_gene, intron 1 of 1)	686632	696995	10364	2	AIPGENE22596	3607
scaffold98size615536_49001_52375	3375	MSPC_Peak_224	31.37	30.762	144.464	Exon (AIPGENE22325/AIPGENE22325_gene, exon 2 of 7)	47379	56166	8788	2	AIPGENE22325	3791
scaffold2size2342127_2251570_2252403	834	MSPC_Peak_2240	61.064	59.408	291.185	Exon (AIPGENE3006/AIPGENE3006_gene, exon 1 of 4)	2250580	2261042	10463	1	AIPGENE3006	990
scaffold244size345596_172581_174021	1441	MSPC_Peak_2241	33.74	33.035	155.378	Promoter (1-2kb)	163902	170646	6745	2	AIPGENE5030	-1935
scaffold124size540470_351444_353510	2067	MSPC_Peak_2242	27.56	27.144	126.918	Promoter (<=1kb)	350317	353444	3128	2	AIPGENE12073	0
scaffold1312size10216_3294_4117	824	MSPC_Peak_2243	22.63	22.477	104.215	Exon (AIPGENE21829/AIPGENE21829_gene, exon 2 of 7)	15	8582	8568	1	AIPGENE21829	3279
scaffold1size1833262_451156_453400	2245	MSPC_Peak_2244	27.05	26.661	124.57	Exon (AIPGENE13059/AIPGENE13059_gene, exon 6 of 8)	447672	456296	8625	2	AIPGENE13059	2896
scaffold339size260563_173712_174912	1201	MSPC_Peak_2245	36.01	35.22	165.832	Promoter (<=1kb)	175266	194246	18981	1	AIPGENE4412	-354
scaffold389size202377_158360_160405	2046	MSPC_Peak_2246	31.27	30.666	144.004	Intron (AIPGENE4785/AIPGENE4785_gene, intron 4 of 30)	150166	175737	25572	1	AIPGENE4785	8194
scaffold112size573932_178335_181232	2898	MSPC_Peak_2247	23.52	23.321	108.314	Exon (AIPGENE24063/AIPGENE24063_gene, exon 13 of 15)	171906	177263	5358	1	AIPGENE24017	6429
scaffold63size817263_419343_420463	1121	MSPC_Peak_2248	20.2	20.189	93.024	Downstream (<1kb)	405006	414279	9274	2	AIPGENE4518	-5064
scaffold813size35060_28450_29994	1545	MSPC_Peak_2249	37.95	37.099	174.766	Exon (AIPGENE14426/AIPGENE14426_gene, exon 4 of 4)	25886	28831	2946	1	AIPGENE14426	2564
scaffold5size1497922_484096_485830	1735	MSPC_Peak_225	20.68	20.641	95.235	Promoter (<=1kb)	477932	485506	7575	2	AIPGENE27008	0
scaffold542size115141_110504_111358	855	MSPC_Peak_2250	29.15	28.651	134.241	Exon (AIPGENE4946/AIPGENE4946_gene, exon 13 of 13)	100376	111116	10741	1	AIPGENE4946	10128
scaffold403size194820_56567_58884	2318	MSPC_Peak_2251	57.162	55.676	273.087	Distal Intergenic	49326	53906	4581	1	AIPGENE9570	7241
scaffold556size110147_74011_75328	1318	MSPC_Peak_2252	23.21	23.03	106.886	Exon (AIPGENE7861/AIPGENE7861_gene, exon 12 of 13)	69023	75621	6599	1	AIPGENE7861	4988
scaffold2size2342127_2247831_2250040	2210	MSPC_Peak_2253	52.66	51.309	242.508	Promoter (<=1kb)	2246121	2249760	3640	2	AIPGENE3197	0
scaffold56size777938_64275_65569	1295	MSPC_Peak_2254	30.91	30.326	142.346	Promoter (1-2kb)	1	62426	62426	2	AIPGENE4659	-1849
scaffold177size433318_259692_261781	2090	MSPC_Peak_2255	31.11	30.517	143.267	Promoter (<=1kb)	243628	258792	15165	2	AIPGENE25830	-900
scaffold617size85502_15313_15994	682	MSPC_Peak_2256	39.73	38.822	182.963	Promoter (<=1kb)	1076	15586	14511	2	AIPGENE28948	0
scaffold244size345596_159843_162134	2292	MSPC_Peak_2257	53.946	52.545	258.166	Exon (AIPGENE5013/AIPGENE5013_gene, exon 2 of 2)	161445	163736	2292	2	AIPGENE5013	1602
scaffold79size692193_581926_584230	2305	MSPC_Peak_2258	26.43	26.075	121.715	Exon (AIPGENE14958/AIPGENE14958_gene, exon 5 of 12)	587206	590230	3025	1	AIPGENE14938	-2976
scaffold53size786922_684776_685589	814	MSPC_Peak_2259	25.72	25.4	118.445	Downstream (1-2kb)	673182	681025	7844	2	AIPGENE22583	-3751
scaffold62size746220_427435_428338	904	MSPC_Peak_226	26.89	26.512	123.833	Promoter (<=1kb)	417061	427229	10169	2	AIPGENE11190	-206
scaffold124size540470_338721_340010	1290	MSPC_Peak_2260	22.11	21.989	101.82	Downstream (2-3kb)	342505	343935	1431	2	AIPGENE12100	3925
scaffold339size260563_151670_152706	1037	MSPC_Peak_2261	32.05	31.413	147.596	Exon (AIPGENE4406/AIPGENE4406_gene, exon 3 of 3)	138752	147636	8885	2	AIPGENE4410	-4034
scaffold236size353755_336664_338599	1936	MSPC_Peak_2262	26.55	26.19	122.267	Exon (AIPGENE14441/AIPGENE14441_gene, exon 28 of 40)	327132	331856	4725	2	AIPGENE14447	-4808
scaffold389size202377_146947_148551	1605	MSPC_Peak_2263	31.59	30.975	145.477	Exon (AIPGENE4787/AIPGENE4787_gene, exon 2 of 2)	146093	150001	3909	1	AIPGENE4787	854
scaffold1size1833262_448534_449575	1042	MSPC_Peak_2264	22.59	22.44	104.031	Promoter (1-2kb)	442414	447236	4823	2	AIPGENE13084	-1298
scaffold63size817263_415082_416606	1525	MSPC_Peak_2265	33.42	32.724	153.905	Promoter (<=1kb)	405006	414279	9274	2	AIPGENE4518	-803
scaffold112size573932_108286_109059	774	MSPC_Peak_2266	22.15	22.027	102.005	Promoter (<=1kb)	108696	120018	11323	1	AIPGENE24021	0
scaffold542size115141_105547_106480	934	MSPC_Peak_2267	24.84	24.568	114.392	Exon (AIPGENE4946/AIPGENE4946_gene, exon 8 of 13)	100376	111116	10741	1	AIPGENE4946	5171
scaffold403size194820_15624_19061	3438	MSPC_Peak_2268	29.76	29.23	137.05	Downstream (1-2kb)	20334	23356	3023	2	AIPGENE9571	4295
scaffold813size35060_24573_26760	2188	MSPC_Peak_2269	32.33	31.683	148.885	Promoter (<=1kb)	25886	28831	2946	1	AIPGENE14426	0
scaffold302size276204_201946_202838	893	MSPC_Peak_227	23.61	23.407	108.728	Exon (AIPGENE22043/AIPGENE22043_gene, exon 9 of 19)	196126	209961	13836	1	AIPGENE22043	5820
scaffold2size2342127_2239569_2240618	1050	MSPC_Peak_2270	25.35	25.049	116.741	Exon (AIPGENE3053/AIPGENE3053_gene, exon 1 of 4)	2233829	2241060	7232	2	AIPGENE3053	442
scaffold1846size5233_9_567	559	MSPC_Peak_2271	31.68	31.063	145.892	Intergenic	NA	NA	NA	NA	NA	NA
scaffold56size777938_62806_63619	814	MSPC_Peak_2272	20.11	20.104	92.61	Promoter (<=1kb)	1	62426	62426	2	AIPGENE4659	-380
scaffold177size433318_203605_206838	3234	MSPC_Peak_2273	21.29	21.217	98.044	Exon (AIPGENE25820/AIPGENE25820_gene, exon 56 of 75)	184460	190636	6177	2	AIPGENE25801	-12969
scaffold617size85502_10537_11503	967	MSPC_Peak_2274	24.14	23.906	111.169	Intron (AIPGENE28948/AIPGENE28948_gene, intron 2 of 2)	1076	15586	14511	2	AIPGENE28948	4083
scaffold79size692193_571758_573298	1541	MSPC_Peak_2275	31.06	30.469	143.037	Distal Intergenic	544516	567406	22891	2	AIPGENE14926	-4352
scaffold244size345596_126268_127003	736	MSPC_Peak_2276	21.35	21.273	98.32	Exon (AIPGENE5017/AIPGENE5017_gene, exon 8 of 9)	124669	129836	5168	2	AIPGENE5035	2833
scaffold53size786922_655139_656082	944	MSPC_Peak_2277	22.76	22.601	104.814	Exon (AIPGENE22599/AIPGENE22599_gene, exon 13 of 14)	646145	657601	11457	1	AIPGENE22599	8994
scaffold236size353755_305553_306848	1296	MSPC_Peak_2278	24.65	24.389	113.517	Promoter (<=1kb)	307426	313635	6210	1	AIPGENE14467	-578
scaffold124size540470_329047_329892	846	MSPC_Peak_2279	35	34.247	161.181	Promoter (<=1kb)	324003	329624	5622	2	AIPGENE12063	0
scaffold614size87239_45993_47487	1495	MSPC_Peak_228	27.53	27.115	126.78	Intron (AIPGENE26007/AIPGENE26007_gene, intron 1 of 5)	40859	50286	9428	2	AIPGENE26007	2799
scaffold339size260563_142693_144139	1447	MSPC_Peak_2280	28.25	27.805	130.096	Exon (AIPGENE4410/AIPGENE4410_gene, exon 3 of 7)	138752	147636	8885	2	AIPGENE4410	3497
scaffold112size573932_62322_63722	1401	MSPC_Peak_2281	20.66	20.622	95.143	Intron (AIPGENE24057/AIPGENE24057_gene, intron 12 of 18)	69640	79186	9547	2	AIPGENE24070	15464
scaffold542size115141_103037_104025	989	MSPC_Peak_2282	30.13	29.583	138.754	Exon (AIPGENE4946/AIPGENE4946_gene, exon 4 of 13)	100376	111116	10741	1	AIPGENE4946	2661
scaffold813size35060_17298_19379	2082	MSPC_Peak_2283	46.409	45.273	223.167	Exon (AIPGENE14430/AIPGENE14430_gene, exon 2 of 2)	17046	18979	1934	1	AIPGENE14430	252
scaffold403size194820_10069_11355	1287	MSPC_Peak_2284	23.74	23.527	109.327	Distal Intergenic	3011	3337	327	1	AIPGENE9573	7058
scaffold2size2342127_2229199_2230357	1159	MSPC_Peak_2285	29.96	29.421	137.971	Intron (AIPGENE3070/AIPGENE3070_gene, intron 3 of 8)	2224470	2233747	9278	1	AIPGENE3070	4729
scaffold177size433318_191546_192845	1300	MSPC_Peak_2286	23.12	22.944	106.472	Promoter (<=1kb)	184460	190636	6177	2	AIPGENE25801	-910
scaffold107size583445_565853_567125	1273	MSPC_Peak_2287	25.74	25.419	118.537	Exon (AIPGENE12244/AIPGENE12244_gene, exon 25 of 25)	565854	583160	17307	2	AIPGENE12244	16035
scaffold63size817263_315777_317674	1898	MSPC_Peak_2288	22.78	22.619	104.906	Exon (AIPGENE4498/AIPGENE4498_gene, exon 70 of 84)	324781	325767	987	2	** NO NAME ASSIGNED **	8093
scaffold53size786922_649166_650660	1495	MSPC_Peak_2289	22.41	22.269	103.202	Intron (AIPGENE22599/AIPGENE22599_gene, intron 6 of 13)	646145	657601	11457	1	AIPGENE22599	3021
scaffold99size868853_123204_124745	1542	MSPC_Peak_229	24.94	24.662	114.853	Exon (AIPGENE1511/AIPGENE1511_gene, exon 15 of 20)	131904	135587	3684	1	AIPGENE1450	-7159
scaffold389size202377_51605_53016	1412	MSPC_Peak_2290	30.47	29.905	140.32	Exon (AIPGENE4782/AIPGENE4782_gene, exon 2 of 2)	50405	55516	5112	2	AIPGENE4782	2500
scaffold1size1833262_416808_418806	1999	MSPC_Peak_2291	20.48	20.453	94.314	Exon (AIPGENE13153/AIPGENE13153_gene, exon 4 of 5)	420424	423946	3523	2	AIPGENE13047	5140
scaffold249size335670_314068_317057	2990	MSPC_Peak_2292	30.42	29.858	140.089	Promoter (<=1kb)	316736	327019	10284	1	AIPGENE19954	0
scaffold236size353755_303647_304799	1153	MSPC_Peak_2293	23.02	22.848	106.011	Exon (AIPGENE14469/AIPGENE14469_gene, exon 5 of 12)	302116	307256	5141	1	AIPGENE14469	1531
scaffold339size260563_140131_141618	1488	MSPC_Peak_2294	23.98	23.754	110.432	Exon (AIPGENE4410/AIPGENE4410_gene, exon 6 of 7)	138752	147636	8885	2	AIPGENE4410	6018
scaffold112size573932_58843_60069	1227	MSPC_Peak_2295	25.74	25.419	118.537	Intron (AIPGENE24057/AIPGENE24057_gene, intron 12 of 18)	45796	69434	23639	1	AIPGENE24057	13047
scaffold456size154651_152292_153088	797	MSPC_Peak_2296	35.05	34.295	161.411	Distal Intergenic	128036	138794	10759	1	AIPGENE7552	24256
scaffold124size540470_324816_327835	3020	MSPC_Peak_2297	24.88	24.605	114.577	Exon (AIPGENE12063/AIPGENE12063_gene, exon 2 of 5)	324003	329624	5622	2	AIPGENE12063	1789
scaffold813size35060_7672_9972	2301	MSPC_Peak_2298	68.019	66.111	323.421	Promoter (<=1kb)	7936	15542	7607	1	AIPGENE14431	0
scaffold617size85502_3122_4073	952	MSPC_Peak_2299	22.6	22.449	104.077	Intron (AIPGENE28948/AIPGENE28948_gene, intron 2 of 2)	1076	15586	14511	2	AIPGENE28948	11513
scaffold441size165390_156713_157511	799	MSPC_Peak_23	31.21	30.61	143.727	Exon (AIPGENE17294/AIPGENE17294_gene, exon 1 of 4)	144101	157666	13566	2	AIPGENE17294	155
scaffold287size288319_91568_93245	1678	MSPC_Peak_230	38.03	37.175	175.135	Promoter (<=1kb)	90540	91586	1047	2	AIPGENE11877	0
scaffold542size115141_99226_100108	883	MSPC_Peak_2300	25.04	24.758	115.313	Promoter (<=1kb)	100376	111116	10741	1	AIPGENE4946	-268
scaffold2size2342127_2098138_2099647	1510	MSPC_Peak_2301	34.32	33.59	158.049	Exon (AIPGENE3209/AIPGENE3209_gene, exon 9 of 9)	2086723	2094535	7813	2	AIPGENE3061	-3603
scaffold177size433318_140827_142841	2015	MSPC_Peak_2302	20.4	20.377	93.945	Exon (AIPGENE25809/AIPGENE25809_gene, exon 21 of 30)	147361	148716	1356	2	AIPGENE25816	5875
scaffold79size692193_487106_488502	1397	MSPC_Peak_2303	40.871	39.935	197.424	Exon (AIPGENE14951/AIPGENE14951_gene, exon 9 of 11)	484877	492806	7930	2	AIPGENE14951	4304
scaffold107size583445_559252_561391	2140	MSPC_Peak_2304	21.1	21.038	97.169	Exon (AIPGENE12266/AIPGENE12266_gene, exon 8 of 13)	549266	565026	15761	1	AIPGENE12267	9986
scaffold193size408214_389683_392605	2923	MSPC_Peak_2305	20.6	20.565	94.867	Exon (AIPGENE10131/AIPGENE10131_gene, exon 2 of 2)	387458	394416	6959	2	AIPGENE10131	1811
scaffold389size202377_18829_19788	960	MSPC_Peak_2306	29.5	28.982	135.853	Exon (AIPGENE4791/AIPGENE4791_gene, exon 2 of 2)	17196	19686	2491	1	AIPGENE4791	1633
scaffold53size786922_646930_648070	1141	MSPC_Peak_2307	28.31	27.861	130.372	Exon (AIPGENE22599/AIPGENE22599_gene, exon 4 of 14)	646145	657601	11457	1	AIPGENE22599	785
scaffold63size817263_255517_257889	2373	MSPC_Peak_2308	21.41	21.329	98.597	Exon (AIPGENE4467/AIPGENE4467_gene, exon 2 of 2)	255561	258108	2548	2	AIPGENE4467	219
scaffold236size353755_249953_251321	1369	MSPC_Peak_2309	22.71	22.553	104.583	Exon (AIPGENE14458/AIPGENE14458_gene, exon 8 of 37)	236546	253216	16671	2	AIPGENE14458	1895
scaffold266size310875_100078_101854	1777	MSPC_Peak_231	29.24	28.734	134.655	Exon (AIPGENE9787/AIPGENE9787_gene, exon 2 of 2)	100532	103006	2475	2	AIPGENE9787	1152
scaffold1size1833262_378092_383174	5083	MSPC_Peak_2310	28.15	27.71	129.636	Promoter (<=1kb)	378410	382186	3777	2	AIPGENE13138	0
scaffold249size335670_279384_280659	1276	MSPC_Peak_2311	21.64	21.548	99.656	Exon (AIPGENE19967/AIPGENE19967_gene, exon 2 of 4)	285456	290506	5051	1	AIPGENE19976	-4797
scaffold124size540470_256849_260485	3637	MSPC_Peak_2312	52.438	51.091	251.166	Exon (AIPGENE12078/AIPGENE12078_gene, exon 5 of 6)	255334	257682	2349	1	AIPGENE12078	1515
scaffold456size154651_136230_136812	583	MSPC_Peak_2313	26.83	26.455	123.557	Exon (AIPGENE7552/AIPGENE7552_gene, exon 13 of 16)	128036	138794	10759	1	AIPGENE7552	8194
scaffold713size52953_25064_26608	1545	MSPC_Peak_2314	32.54	31.883	149.852	Exon (AIPGENE8161/AIPGENE8161_gene, exon 24 of 27)	23117	24418	1302	1	AIPGENE8162	1947
scaffold339size260563_106558_107499	942	MSPC_Peak_2315	28.44	27.982	130.971	Exon (AIPGENE4396/AIPGENE4396_gene, exon 4 of 5)	105530	110156	4627	2	AIPGENE4396	2657
scaffold79size692193_370044_371451	1408	MSPC_Peak_2316	27.51	27.097	126.688	Promoter (1-2kb)	373248	374452	1205	1	** NO NAME ASSIGNED **	-1797
scaffold813size35060_6276_7506	1231	MSPC_Peak_2317	27.53	27.115	126.78	Promoter (<=1kb)	7936	15542	7607	1	AIPGENE14431	-430
scaffold107size583445_521326_523032	1707	MSPC_Peak_2318	22.07	21.952	101.636	Exon (AIPGENE12274/AIPGENE12274_gene, exon 8 of 8)	521016	529249	8234	2	AIPGENE12274	6217
scaffold2size2342127_2086009_2089080	3072	MSPC_Peak_2319	31.19	30.592	143.635	Exon (AIPGENE3061/AIPGENE3061_gene, exon 7 of 7)	2086723	2094535	7813	2	AIPGENE3061	5455
scaffold227size359198_101005_102869	1865	MSPC_Peak_232	31.04	30.45	142.944	Promoter (<=1kb)	98643	102556	3914	2	AIPGENE5572	0
scaffold177size433318_131628_135336	3709	MSPC_Peak_2320	39.15	38.262	180.292	Exon (AIPGENE25809/AIPGENE25809_gene, exon 6 of 30)	128415	147455	19041	1	AIPGENE25809	3213
scaffold780size39362_28406_29248	843	MSPC_Peak_2321	23.28	23.096	107.208	Exon (AIPGENE1561/AIPGENE1561_gene, exon 7 of 9)	23366	31700	8335	1	AIPGENE1561	5040
scaffold53size786922_637311_637936	626	MSPC_Peak_2322	20.15	20.142	92.794	Promoter (1-2kb)	632069	636085	4017	2	AIPGENE22609	-1226
scaffold236size353755_204678_206399	1722	MSPC_Peak_2323	22.66	22.506	104.353	Promoter (<=1kb)	200478	205056	4579	2	AIPGENE14443	0
scaffold63size817263_235511_236748	1238	MSPC_Peak_2324	28.64	28.169	131.892	Exon (AIPGENE4489/AIPGENE4489_gene, exon 3 of 5)	232968	238546	5579	1	AIPGENE4489	2543
scaffold1size1833262_359084_361887	2804	MSPC_Peak_2325	21.06	21	96.985	Exon (AIPGENE13068/AIPGENE13068_gene, exon 2 of 2)	365309	367026	1718	2	AIPGENE13152	5139
scaffold574size103495_101598_103824	2227	MSPC_Peak_2326	25.9	25.569	119.274	Exon (AIPGENE19557/AIPGENE19557_gene, exon 1 of 2)	101586	103777	2192	1	AIPGENE19557	12
scaffold193size408214_367756_369702	1947	MSPC_Peak_2327	25.75	25.428	118.583	Promoter (<=1kb)	367826	370198	2373	1	AIPGENE10161	0
scaffold1608size6569_3645_4734	1090	MSPC_Peak_2328	41.38	40.425	190.562	Exon (AIPGENE1941/AIPGENE1941_gene, exon 4 of 12)	1	6516	6516	2	AIPGENE1941	1782
scaffold124size540470_242911_243675	765	MSPC_Peak_2329	28.64	28.169	131.892	Exon (AIPGENE12053/AIPGENE12053_gene, exon 5 of 30)	237514	255253	17740	1	AIPGENE12053	5397
scaffold31size936128_435370_436091	722	MSPC_Peak_233	22.37	22.231	103.018	Promoter (1-2kb)	437252	439610	2359	1	AIPGENE337	-1161
scaffold456size154651_102471_104887	2417	MSPC_Peak_2330	25.59	25.276	117.846	Exon (AIPGENE7563/AIPGENE7563_gene, exon 7 of 13)	90196	94738	4543	1	AIPGENE7557	12275
scaffold339size260563_101468_102354	887	MSPC_Peak_2331	25.82	25.495	118.905	Exon (AIPGENE4416/AIPGENE4416_gene, exon 3 of 4)	101086	105521	4436	1	AIPGENE4416	382
scaffold79size692193_268876_270018	1143	MSPC_Peak_2332	20.85	20.801	96.018	Promoter (<=1kb)	263297	269756	6460	2	AIPGENE14941	0
scaffold108size578223_523318_524161	844	MSPC_Peak_2333	45.893	44.773	220.772	Exon (AIPGENE23643/AIPGENE23643_gene, exon 7 of 7)	521672	528666	6995	2	AIPGENE23643	4505
scaffold2size2342127_2020732_2022276	1545	MSPC_Peak_2334	39.32	38.426	181.075	Promoter (<=1kb)	2021029	2026553	5525	1	AIPGENE3034	0
scaffold107size583445_493607_495067	1461	MSPC_Peak_2335	20.02	20.019	92.196	Exon (AIPGENE12260/AIPGENE12260_gene, exon 6 of 8)	486076	491229	5154	2	AIPGENE12240	-2378
scaffold53size786922_629735_630735	1001	MSPC_Peak_2336	21.7	21.604	99.932	Intron (AIPGENE22593/AIPGENE22593_gene, intron 1 of 3)	620455	631765	11311	2	AIPGENE22593	1030
scaffold236size353755_186810_188533	1724	MSPC_Peak_2337	25.79	25.466	118.767	Exon (AIPGENE14446/AIPGENE14446_gene, exon 31 of 36)	190828	194516	3689	2	AIPGENE14461	5983
scaffold177size433318_91555_95099	3545	MSPC_Peak_2338	41.445	40.489	200.095	Exon (AIPGENE25791/AIPGENE25791_gene, exon 70 of 77)	95388	97852	2465	2	AIPGENE25795	2753
scaffold492size136860_69057_70328	1272	MSPC_Peak_2339	23.5	23.303	108.221	Intron (AIPGENE26536/AIPGENE26536_gene, intron 6 of 8)	73076	75389	2314	1	AIPGENE26534	-2748
scaffold10size1280550_378417_380492	2076	MSPC_Peak_234	25.13	24.843	115.728	Promoter (<=1kb)	372961	379719	6759	2	AIPGENE19391	0
scaffold574size103495_22_1546	1525	MSPC_Peak_2340	25.59	25.276	117.846	Promoter (<=1kb)	270	956	687	2	AIPGENE19563	0
scaffold63size817263_196219_198347	2129	MSPC_Peak_2341	31.52	30.908	145.155	Exon (AIPGENE4450/AIPGENE4450_gene, exon 7 of 8)	204048	215356	11309	1	AIPGENE4458	-5701
scaffold193size408214_328980_329963	984	MSPC_Peak_2342	27.48	27.069	126.55	Intron (AIPGENE10153/AIPGENE10153_gene, intron 6 of 7)	322919	327045	4127	1	AIPGENE10154	6061
scaffold124size540470_204157_205402	1246	MSPC_Peak_2343	21.65	21.557	99.702	Intron (AIPGENE12089/AIPGENE12089_gene, intron 1 of 2)	193029	211964	18936	2	AIPGENE12089	6562
scaffold1size1833262_303561_305459	1899	MSPC_Peak_2344	28.89	28.405	133.043	Promoter (<=1kb)	303626	306855	3230	1	AIPGENE13160	0
scaffold339size260563_9742_11386	1645	MSPC_Peak_2345	21.67	21.575	99.794	Exon (AIPGENE4411/AIPGENE4411_gene, exon 4 of 4)	14529	18728	4200	1	AIPGENE4408	-3143
scaffold26size1018280_1004890_1006241	1352	MSPC_Peak_2346	27.4	26.993	126.182	Promoter (<=1kb)	1005396	1007033	1638	1	AIPGENE26390	0
scaffold456size154651_92905_93919	1015	MSPC_Peak_2347	20.21	20.198	93.07	Exon (AIPGENE7557/AIPGENE7557_gene, exon 2 of 4)	90196	94738	4543	1	AIPGENE7557	2709
scaffold544size114773_84885_86532	1648	MSPC_Peak_2348	55.41	53.967	255.172	Exon (AIPGENE6583/AIPGENE6583_gene, exon 7 of 7)	74896	79086	4191	2	AIPGENE6586	-5799
scaffold249size335670_275551_276528	978	MSPC_Peak_2349	25.47	25.162	117.294	Exon (AIPGENE19967/AIPGENE19967_gene, exon 1 of 4)	273946	281944	7999	1	AIPGENE19967	1605
scaffold24size1035001_222326_223175	850	MSPC_Peak_235	21.73	21.632	100.07	Promoter (<=1kb)	218704	221425	2722	2	AIPGENE9996	-901
scaffold79size692193_98428_99505	1078	MSPC_Peak_2350	23.95	23.726	110.294	Exon (AIPGENE14898/AIPGENE14898_gene, exon 25 of 25)	90866	94309	3444	1	AIPGENE14961	7562
scaffold108size578223_399068_400672	1605	MSPC_Peak_2351	47.836	46.664	229.798	Exon (AIPGENE23656/AIPGENE23656_gene, exon 9 of 15)	373490	431146	57657	2	AIPGENE23656	30474
scaffold2size2342127_2012996_2014967	1972	MSPC_Peak_2352	59.79	58.186	275.343	Exon (AIPGENE3005/AIPGENE3005_gene, exon 26 of 36)	2021029	2026553	5525	1	AIPGENE3034	-6062
scaffold236size353755_136073_137300	1228	MSPC_Peak_2353	24.5	24.247	112.827	Distal Intergenic	141385	146241	4857	1	AIPGENE14451	-4085
scaffold177size433318_76846_78637	1792	MSPC_Peak_2354	40.79	39.856	187.845	Exon (AIPGENE25791/AIPGENE25791_gene, exon 48 of 77)	95388	97852	2465	2	AIPGENE25795	19215
scaffold53size786922_588378_589440	1063	MSPC_Peak_2355	53.44	52.06	255.817	Promoter (<=1kb)	587535	588995	1461	2	AIPGENE22623	0
scaffold63size817263_33194_35438	2245	MSPC_Peak_2356	20.65	20.612	95.097	Intron (AIPGENE4512/AIPGENE4512_gene, intron 1 of 1)	29246	37650	8405	1	AIPGENE4512	3948
scaffold107size583445_473821_476464	2644	MSPC_Peak_2357	59.535	57.952	284.093	Distal Intergenic	486076	491229	5154	2	AIPGENE12240	14765
scaffold193size408214_295325_298762	3438	MSPC_Peak_2358	20.56	20.528	94.682	Promoter (1-2kb)	300724	301871	1148	1	AIPGENE10167	-1962
scaffold456size154651_17574_18153	580	MSPC_Peak_2359	21.66	21.566	99.748	Exon (AIPGENE7554/AIPGENE7554_gene, exon 2 of 2)	14226	18170	3945	1	AIPGENE7554	3348
scaffold5size1497922_454598_458445	3848	MSPC_Peak_236	46.993	45.841	225.884	Promoter (<=1kb)	457154	470018	12865	1	AIPGENE27010	0
scaffold145size474260_451159_453152	1994	MSPC_Peak_2360	29.8	29.268	137.234	Exon (AIPGENE13407/AIPGENE13407_gene, exon 2 of 4)	446886	454639	7754	1	AIPGENE13407	4273
scaffold271size305058_196670_198936	2267	MSPC_Peak_2361	24.62	24.36	113.379	Promoter (<=1kb)	193517	196696	3180	2	AIPGENE12673	0
scaffold26size1018280_888570_889847	1278	MSPC_Peak_2362	24.82	24.55	114.3	Promoter (<=1kb)	889753	911069	21317	1	AIPGENE26384	0
scaffold1size1833262_197434_199609	2176	MSPC_Peak_2363	47.8	46.629	220.127	Exon (AIPGENE13167/AIPGENE13167_gene, exon 8 of 18)	188036	208542	20507	1	AIPGENE13167	9398
scaffold249size335670_139266_139965	700	MSPC_Peak_2364	20.42	20.396	94.038	Intron (AIPGENE19978/AIPGENE19978_gene, intron 2 of 4)	128025	145076	17052	2	AIPGENE19978	5111
scaffold827size32891_4009_5229	1221	MSPC_Peak_2365	71.378	69.341	338.987	Exon (AIPGENE8676/AIPGENE8676_gene, exon 2 of 2)	9	4992	4984	1	AIPGENE8676	4000
scaffold124size540470_156037_157557	1521	MSPC_Peak_2366	25.02	24.739	115.221	Promoter (<=1kb)	156755	158008	1254	1	AIPGENE12104	0
scaffold874size27370_23840_24824	985	MSPC_Peak_2367	23.15	22.972	106.61	Exon (AIPGENE8086/AIPGENE8086_gene, exon 3 of 7)	3243	26886	23644	2	AIPGENE8086	2062
scaffold2size2342127_1960451_1961784	1334	MSPC_Peak_2368	36.51	35.7	168.135	Promoter (<=1kb)	1960625	1964949	4325	1	AIPGENE3047	0
scaffold236size353755_131563_132607	1045	MSPC_Peak_2369	46.746	45.603	224.732	Exon (AIPGENE14472/AIPGENE14472_gene, exon 3 of 3)	129296	132178	2883	1	AIPGENE14472	2267
scaffold62size746220_359984_361058	1075	MSPC_Peak_237	25.25	24.956	116.281	Exon (AIPGENE11229/AIPGENE11229_gene, exon 3 of 3)	359923	363496	3574	2	AIPGENE11229	2438
scaffold177size433318_68938_71756	2819	MSPC_Peak_2370	60.047	58.434	295.145	Exon (AIPGENE25791/AIPGENE25791_gene, exon 35 of 77)	52101	95274	43174	1	AIPGENE25791	16837
scaffold310size264737_244726_247549	2824	MSPC_Peak_2371	24.43	24.181	112.504	Exon (AIPGENE12849/AIPGENE12849_gene, exon 3 of 4)	247595	250696	3102	2	AIPGENE12837	3147
scaffold107size583445_471200_472036	837	MSPC_Peak_2372	49.96	48.707	230.074	Distal Intergenic	486076	491229	5154	2	AIPGENE12240	19193
scaffold108size578223_352286_353248	963	MSPC_Peak_2373	30.01	29.469	138.201	Distal Intergenic	339029	344136	5108	2	AIPGENE23693	-8150
scaffold53size786922_559538_561105	1568	MSPC_Peak_2374	46.795	45.65	224.963	Exon (AIPGENE22566/AIPGENE22566_gene, exon 6 of 9)	545768	551545	5778	2	AIPGENE22568	-7993
scaffold63size817263_9159_10115	957	MSPC_Peak_2375	20.88	20.828	96.156	Intron (AIPGENE4505/AIPGENE4505_gene, intron 13 of 18)	2676	21130	18455	1	AIPGENE4505	6483
scaffold145size474260_336978_338559	1582	MSPC_Peak_2376	25.32	25.021	116.603	Exon (AIPGENE13388/AIPGENE13388_gene, exon 2 of 2)	331156	339960	8805	1	AIPGENE13388	5822
scaffold1size1833262_171819_172442	624	MSPC_Peak_2377	22.74	22.582	104.722	Exon (AIPGENE13147/AIPGENE13147_gene, exon 4 of 8)	167416	180301	12886	1	AIPGENE13147	4403
scaffold277size299033_291122_292495	1374	MSPC_Peak_2378	21.28	21.208	97.998	Exon (AIPGENE19242/AIPGENE19242_gene, exon 2 of 2)	284244	287326	3083	2	AIPGENE19249	-3796
scaffold249size335670_109047_110195	1149	MSPC_Peak_2379	21.83	21.726	100.531	Exon (AIPGENE19956/AIPGENE19956_gene, exon 2 of 10)	108366	118413	10048	1	AIPGENE19956	681
scaffold99size868853_27706_29129	1424	MSPC_Peak_238	23.11	22.934	106.425	Promoter (<=1kb)	25080	26846	1767	2	AIPGENE1457	-860
scaffold26size1018280_824719_826702	1984	MSPC_Peak_2380	26.22	25.875	120.748	Exon (AIPGENE26363/AIPGENE26363_gene, exon 4 of 4)	819943	822981	3039	1	AIPGENE26425	4776
scaffold124size540470_151663_152655	993	MSPC_Peak_2381	23.47	23.275	108.083	Exon (AIPGENE12084/AIPGENE12084_gene, exon 9 of 9)	156755	158008	1254	1	AIPGENE12104	-4100
scaffold271size305058_173134_174803	1670	MSPC_Peak_2382	42	41.023	202.674	Distal Intergenic	184745	189486	4742	2	AIPGENE12661	14683
scaffold236size353755_116431_117744	1314	MSPC_Peak_2383	26.73	26.36	123.096	Exon (AIPGENE14462/AIPGENE14462_gene, exon 25 of 38)	124996	129242	4247	1	AIPGENE14459	-7252
scaffold2size2342127_1889200_1891650	2451	MSPC_Peak_2384	41.65	40.683	191.805	Exon (AIPGENE3168/AIPGENE3168_gene, exon 2 of 8)	1882809	1893365	10557	2	AIPGENE3168	1715
scaffold638size78438_69159_69796	638	MSPC_Peak_2385	20.83	20.782	95.926	Promoter (<=1kb)	68108	69306	1199	2	AIPGENE7717	0
scaffold107size583445_403343_404929	1587	MSPC_Peak_2386	25.73	25.41	118.491	Promoter (1-2kb)	406765	425325	18561	1	AIPGENE12246	-1836
scaffold310size264737_236888_238155	1268	MSPC_Peak_2387	67.522	65.644	321.119	Exon (AIPGENE12849/AIPGENE12849_gene, exon 2 of 4)	233226	247408	14183	1	AIPGENE12849	3662
scaffold177size433318_24476_26125	1650	MSPC_Peak_2388	25.34	25.04	116.695	Promoter (<=1kb)	25730	49549	23820	1	AIPGENE25811	0
scaffold2640size2447_27_1713	1687	MSPC_Peak_2389	29.09	28.594	133.964	Promoter (<=1kb)	406	2447	2042	1	AIPGENE7158	0
scaffold266size310875_67177_68108	932	MSPC_Peak_239	24.41	24.162	112.412	Exon (AIPGENE9814/AIPGENE9814_gene, exon 54 of 66)	75516	86571	11056	1	AIPGENE9788	-7408
scaffold108size578223_284624_288749	4126	MSPC_Peak_2390	22.07	21.951	101.636	Promoter (<=1kb)	277923	286716	8794	2	AIPGENE23690	0
scaffold53size786922_555364_557035	1672	MSPC_Peak_2391	30.16	29.611	138.892	Exon (AIPGENE22566/AIPGENE22566_gene, exon 7 of 9)	545768	551545	5778	2	AIPGENE22568	-3819
scaffold193size408214_282808_284275	1468	MSPC_Peak_2392	24.42	24.171	112.458	Exon (AIPGENE10143/AIPGENE10143_gene, exon 1 of 2)	279705	284606	4902	2	AIPGENE10143	331
scaffold1size1833262_168959_170683	1725	MSPC_Peak_2393	30.42	29.857	140.089	Exon (AIPGENE13147/AIPGENE13147_gene, exon 2 of 8)	167416	180301	12886	1	AIPGENE13147	1543
scaffold145size474260_328784_329864	1081	MSPC_Peak_2394	47.895	46.718	230.074	Promoter (1-2kb)	331156	339960	8805	1	AIPGENE13388	-1292
scaffold277size299033_229559_230806	1248	MSPC_Peak_2395	22.2	22.073	102.235	Promoter (<=1kb)	229596	233175	3580	1	AIPGENE19250	0
scaffold249size335670_96894_98130	1237	MSPC_Peak_2396	20.48	20.453	94.314	Exon (AIPGENE19961/AIPGENE19961_gene, exon 14 of 27)	91725	108236	16512	2	AIPGENE19961	10106
scaffold271size305058_153875_155977	2103	MSPC_Peak_2397	21.23	21.161	97.768	Exon (AIPGENE12658/AIPGENE12658_gene, exon 1 of 4)	153726	158553	4828	1	AIPGENE12658	149
scaffold278size295944_291812_292870	1059	MSPC_Peak_2398	29.9	29.363	137.695	Exon (AIPGENE14297/AIPGENE14297_gene, exon 1 of 3)	286968	293756	6789	2	AIPGENE14297	886
scaffold26size1018280_732320_733272	953	MSPC_Peak_2399	37.18	36.351	171.22	Exon (AIPGENE26453/AIPGENE26453_gene, exon 5 of 7)	725211	737323	12113	2	AIPGENE26453	4051
scaffold321size257305_203253_204153	901	MSPC_Peak_24	31.72	31.103	146.076	Promoter (<=1kb)	199542	203376	3835	2	AIPGENE12564	0
scaffold302size276204_145271_146681	1411	MSPC_Peak_240	28.49	28.028	131.201	Exon (AIPGENE22031/AIPGENE22031_gene, exon 2 of 23)	132789	147146	14358	2	AIPGENE22031	465
scaffold124size540470_90878_92206	1329	MSPC_Peak_2400	30.13	29.582	138.754	Exon (AIPGENE12056/AIPGENE12056_gene, exon 4 of 4)	88863	103566	14704	2	AIPGENE12056	11360
scaffold236size353755_97983_100179	2197	MSPC_Peak_2401	37.53	36.691	172.832	Promoter (<=1kb)	89095	100119	11025	2	AIPGENE14455	0
scaffold107size583445_394697_395378	682	MSPC_Peak_2402	56.764	55.286	271.245	Exon (AIPGENE12287/AIPGENE12287_gene, exon 2 of 2)	389089	395060	5972	1	AIPGENE12287	5608
scaffold310size264737_147892_148836	945	MSPC_Peak_2403	20.78	20.735	95.695	Exon (AIPGENE12847/AIPGENE12847_gene, exon 6 of 6)	138596	146666	8071	1	AIPGENE12842	9296
scaffold2size2342127_1845599_1847008	1410	MSPC_Peak_2404	20.81	20.763	95.834	Exon (AIPGENE3022/AIPGENE3022_gene, exon 5 of 19)	1837235	1855183	17949	1	AIPGENE3022	8364
scaffold638size78438_36205_38285	2081	MSPC_Peak_2405	28.77	28.29	132.491	Exon (AIPGENE7722/AIPGENE7722_gene, exon 5 of 11)	31516	40516	9001	2	AIPGENE7722	2231
scaffold108size578223_248776_250318	1543	MSPC_Peak_2406	22.37	22.231	103.018	Distal Intergenic	261049	263166	2118	2	AIPGENE23644	12848
scaffold53size786922_489733_490550	818	MSPC_Peak_2407	24.29	24.048	111.86	Promoter (<=1kb)	489797	492035	2239	1	AIPGENE22555	0
scaffold526size121084_94241_94895	655	MSPC_Peak_2408	25.88	25.551	119.182	Promoter (<=1kb)	90514	94196	3683	2	AIPGENE5298	-45
scaffold145size474260_309505_310885	1381	MSPC_Peak_2409	31.94	31.31	147.089	Promoter (<=1kb)	304085	309146	5062	2	AIPGENE13376	-359
scaffold287size288319_58501_60410	1910	MSPC_Peak_241	36.04	35.249	165.97	Exon (AIPGENE11867/AIPGENE11867_gene, exon 1 of 9)	49004	60416	11413	2	AIPGENE11867	6
scaffold241size349998_254252_255352	1101	MSPC_Peak_2410	20.48	20.453	94.314	Exon (AIPGENE28407/AIPGENE28407_gene, exon 12 of 17)	249596	256926	7331	1	AIPGENE28407	4656
scaffold1size1833262_155137_156522	1386	MSPC_Peak_2411	25.83	25.504	118.952	Exon (AIPGENE13096/AIPGENE13096_gene, exon 5 of 12)	152186	161686	9501	1	AIPGENE13096	2951
scaffold271size305058_99913_101247	1335	MSPC_Peak_2412	27.95	27.518	128.715	Distal Intergenic	104756	109206	4451	2	AIPGENE12669	7959
scaffold26size1018280_703537_704798	1262	MSPC_Peak_2413	21.88	21.773	100.761	Promoter (<=1kb)	684185	704743	20559	2	AIPGENE26365	0
scaffold278size295944_281504_282127	624	MSPC_Peak_2414	20.32	20.303	93.577	Promoter (<=1kb)	272100	281066	8967	2	AIPGENE14294	-438
scaffold277size299033_212139_213331	1193	MSPC_Peak_2415	25.71	25.391	118.399	Promoter (<=1kb)	212496	229271	16776	1	AIPGENE19256	0
scaffold124size540470_87026_89339	2314	MSPC_Peak_2416	41.376	40.423	199.772	Exon (AIPGENE12056/AIPGENE12056_gene, exon 4 of 4)	74871	79086	4216	2	AIPGENE12075	-7940
scaffold193size408214_192981_193926	946	MSPC_Peak_2417	30.27	29.715	139.399	Exon (AIPGENE10155/AIPGENE10155_gene, exon 6 of 13)	191356	197268	5913	1	AIPGENE10155	1625
scaffold107size583445_360187_361841	1655	MSPC_Peak_2418	38.54	37.668	177.483	Exon (AIPGENE12281/AIPGENE12281_gene, exon 3 of 20)	359553	380513	20961	1	AIPGENE12281	634
scaffold249size335670_64817_66314	1498	MSPC_Peak_2419	29.6	29.078	136.313	Exon (AIPGENE19959/AIPGENE19959_gene, exon 27 of 32)	78636	82596	3961	1	AIPGENE19948	-12322
scaffold227size359198_12011_14134	2124	MSPC_Peak_242	33.36	32.668	153.628	Promoter (<=1kb)	7544	11436	3893	2	AIPGENE5584	-575
scaffold638size78438_24845_25753	909	MSPC_Peak_2420	31.41	30.801	144.648	Promoter (<=1kb)	21849	25696	3848	2	AIPGENE7720	0
scaffold108size578223_188578_191365	2788	MSPC_Peak_2421	21.67	21.575	99.794	Promoter (<=1kb)	178428	190016	11589	2	AIPGENE23671	0
scaffold53size786922_466422_468863	2442	MSPC_Peak_2422	30.59	30.02	140.872	Promoter (<=1kb)	462890	468767	5878	2	AIPGENE22611	0
scaffold145size474260_143212_145365	2154	MSPC_Peak_2423	38.46	37.591	177.115	Exon (AIPGENE13374/AIPGENE13374_gene, exon 2 of 2)	145015	150596	5582	2	AIPGENE13374	5231
scaffold1size1833262_145020_145968	949	MSPC_Peak_2424	23.94	23.717	110.248	Exon (AIPGENE13142/AIPGENE13142_gene, exon 3 of 3)	142076	145670	3595	1	AIPGENE13142	2944
scaffold380size209142_140042_141142	1101	MSPC_Peak_2425	25.16	24.871	115.866	Distal Intergenic	124726	134613	9888	1	AIPGENE4615	15316
scaffold241size349998_243329_244409	1081	MSPC_Peak_2426	20.82	20.773	95.88	Exon (AIPGENE28408/AIPGENE28408_gene, exon 4 of 22)	233137	247529	14393	2	AIPGENE28408	3120
scaffold2size2342127_1811964_1813753	1790	MSPC_Peak_2427	28.37	27.918	130.649	Exon (AIPGENE3170/AIPGENE3170_gene, exon 3 of 5)	1811165	1813879	2715	1	AIPGENE3170	799
scaffold26size1018280_680854_682571	1718	MSPC_Peak_2428	24.51	24.256	112.873	Exon (AIPGENE26376/AIPGENE26376_gene, exon 3 of 3)	678273	683393	5121	1	AIPGENE26376	2581
scaffold107size583445_352222_352913	692	MSPC_Peak_2429	27.34	26.937	125.905	Exon (AIPGENE12278/AIPGENE12278_gene, exon 1 of 6)	341495	353739	12245	2	AIPGENE12278	826
scaffold31size936128_433779_434724	946	MSPC_Peak_243	25.49	25.182	117.386	Distal Intergenic	437252	439610	2359	1	AIPGENE337	-2528
scaffold124size540470_76170_77810	1641	MSPC_Peak_2430	21.77	21.669	100.255	Exon (AIPGENE12075/AIPGENE12075_gene, exon 1 of 2)	74871	79086	4216	2	AIPGENE12075	1276
scaffold277size299033_210238_211806	1569	MSPC_Peak_2431	24.01	23.782	110.57	Promoter (<=1kb)	212496	229271	16776	1	AIPGENE19256	-690
scaffold278size295944_278803_279832	1030	MSPC_Peak_2432	34.77	34.025	160.122	Exon (AIPGENE14294/AIPGENE14294_gene, exon 3 of 4)	272100	281066	8967	2	AIPGENE14294	1234
scaffold193size408214_184720_185837	1118	MSPC_Peak_2433	23.03	22.858	106.057	Exon (AIPGENE10180/AIPGENE10180_gene, exon 2 of 17)	182096	190155	8060	1	AIPGENE10180	2624
scaffold526size121084_55823_56651	829	MSPC_Peak_2434	30.42	29.856	140.089	Exon (AIPGENE5297/AIPGENE5297_gene, exon 2 of 2)	42571	47561	4991	2	AIPGENE5302	-8262
scaffold249size335670_58405_60377	1973	MSPC_Peak_2435	27.16	26.766	125.076	Exon (AIPGENE19959/AIPGENE19959_gene, exon 23 of 32)	40676	75806	35131	1	AIPGENE19959	17729
scaffold310size264737_144043_145906	1864	MSPC_Peak_2436	23.4	23.208	107.761	Exon (AIPGENE12842/AIPGENE12842_gene, exon 7 of 10)	138596	146666	8071	1	AIPGENE12842	5447
scaffold108size578223_178689_181403	2715	MSPC_Peak_2437	42	41.024	202.674	Exon (AIPGENE23671/AIPGENE23671_gene, exon 5 of 9)	175286	178162	2877	1	AIPGENE23663	3403
scaffold1size1833262_143570_144972	1403	MSPC_Peak_2438	43.27	42.241	199.266	Exon (AIPGENE13142/AIPGENE13142_gene, exon 2 of 3)	142076	145670	3595	1	AIPGENE13142	1494
scaffold145size474260_136473_138062	1590	MSPC_Peak_2439	22.51	22.364	103.662	Exon (AIPGENE13404/AIPGENE13404_gene, exon 12 of 17)	125586	142856	17271	1	AIPGENE13404	10887
scaffold10size1280550_363549_364727	1179	MSPC_Peak_244	20.93	20.877	96.386	Distal Intergenic	370049	372110	2062	1	AIPGENE19458	-5322
scaffold380size209142_132410_134159	1750	MSPC_Peak_2440	30.4	29.838	139.997	Exon (AIPGENE4615/AIPGENE4615_gene, exon 8 of 8)	124726	134613	9888	1	AIPGENE4615	7684
scaffold566size105323_103055_104020	966	MSPC_Peak_2441	24.28	24.039	111.814	Promoter (<=1kb)	91446	103286	11841	2	AIPGENE15535	0
scaffold241size349998_234574_236857	2284	MSPC_Peak_2442	24.5	24.247	112.827	Exon (AIPGENE28408/AIPGENE28408_gene, exon 18 of 22)	212846	225926	13081	2	AIPGENE28417	-8648
scaffold55size780696_654032_654846	815	MSPC_Peak_2443	22.33	22.194	102.833	Exon (AIPGENE24562/AIPGENE24562_gene, exon 5 of 6)	654219	657295	3077	2	AIPGENE24562	2449
scaffold26size1018280_675792_677651	1860	MSPC_Peak_2444	25.27	24.975	116.373	Exon (AIPGENE26412/AIPGENE26412_gene, exon 2 of 4)	672515	678191	5677	2	AIPGENE26412	540
scaffold107size583445_348443_349165	723	MSPC_Peak_2445	23.54	23.34	108.406	Intron (AIPGENE12278/AIPGENE12278_gene, intron 1 of 5)	341495	353739	12245	2	AIPGENE12278	4574
scaffold2size2342127_1775736_1776984	1249	MSPC_Peak_2446	21.24	21.17	97.814	Exon (AIPGENE3130/AIPGENE3130_gene, exon 1 of 2)	1774677	1778710	4034	2	AIPGENE3130	1726
scaffold53size786922_459299_460405	1107	MSPC_Peak_2447	20.94	20.886	96.432	Promoter (<=1kb)	450782	459077	8296	2	AIPGENE22584	-222
scaffold124size540470_47257_49339	2083	MSPC_Peak_2448	54.1	52.697	249.14	Intron (AIPGENE12094/AIPGENE12094_gene, intron 1 of 27)	20248	54126	33879	2	AIPGENE12094	4787
scaffold278size295944_250793_252050	1258	MSPC_Peak_2449	26.67	26.304	122.82	Distal Intergenic	263436	271411	7976	1	AIPGENE14303	-11386
scaffold24size1035001_138948_139774	827	MSPC_Peak_245	21.65	21.557	99.702	Exon (AIPGENE10038/AIPGENE10038_gene, exon 7 of 7)	116605	139653	23049	1	AIPGENE10038	22343
scaffold193size408214_162411_164089	1679	MSPC_Peak_2450	23.29	23.105	107.254	Promoter (<=1kb)	162476	166368	3893	1	AIPGENE10186	0
scaffold108size578223_40203_41758	1556	MSPC_Peak_2451	46.43	45.293	213.818	Promoter (<=1kb)	41776	50980	9205	1	AIPGENE23674	-18
scaffold526size121084_42645_44431	1787	MSPC_Peak_2452	34.63	33.889	159.477	Promoter (<=1kb)	33990	42046	8057	2	AIPGENE5294	-599
scaffold310size264737_91164_92605	1442	MSPC_Peak_2453	37.92	37.07	174.628	Exon (AIPGENE12839/AIPGENE12839_gene, exon 3 of 8)	88926	98869	9944	1	AIPGENE12839	2238
scaffold1size1833262_141745_142666	922	MSPC_Peak_2454	22.28	22.148	102.603	Promoter (<=1kb)	142076	145670	3595	1	AIPGENE13142	0
scaffold145size474260_129536_131864	2329	MSPC_Peak_2455	27.92	27.49	128.576	Exon (AIPGENE13404/AIPGENE13404_gene, exon 7 of 17)	125586	142856	17271	1	AIPGENE13404	3950
scaffold207size385297_302195_303809	1615	MSPC_Peak_2456	32.21	31.568	148.333	Promoter (1-2kb)	305346	318762	13417	1	AIPGENE19816	-1537
scaffold277size299033_117131_118050	920	MSPC_Peak_2457	20.52	20.49	94.498	Downstream (<1kb)	118391	124076	5686	2	AIPGENE19252	6026
scaffold566size105323_80104_81727	1624	MSPC_Peak_2458	29.18	28.678	134.379	Promoter (<=1kb)	69409	81306	11898	2	AIPGENE15540	0
scaffold241size349998_231895_232944	1050	MSPC_Peak_2459	23.75	23.536	109.373	Downstream (<1kb)	212846	225926	13081	2	AIPGENE28417	-5969
scaffold5size1497922_353234_356124	2891	MSPC_Peak_246	20.8	20.754	95.788	Promoter (<=1kb)	354456	356395	1940	1	AIPGENE27058	0
scaffold107size583445_289971_290947	977	MSPC_Peak_2460	22.46	22.316	103.432	Distal Intergenic	285749	289965	4217	1	AIPGENE12282	4222
scaffold26size1018280_645891_646735	845	MSPC_Peak_2461	20.99	20.933	96.663	Exon (AIPGENE26388/AIPGENE26388_gene, exon 5 of 16)	634903	669307	34405	1	AIPGENE26388	10988
scaffold2size2342127_1689783_1691093	1311	MSPC_Peak_2462	20.72	20.679	95.419	Exon (AIPGENE3150/AIPGENE3150_gene, exon 5 of 13)	1677821	1696880	19060	2	AIPGENE3150	5787
scaffold55size780696_590097_594562	4466	MSPC_Peak_2463	57.27	55.782	263.738	Promoter (<=1kb)	588403	593685	5283	2	AIPGENE24498	0
scaffold53size786922_327687_328539	853	MSPC_Peak_2464	29.33	28.821	135.07	Promoter (<=1kb)	326717	328017	1301	2	AIPGENE22562	0
scaffold278size295944_196705_197649	945	MSPC_Peak_2465	25.13	24.843	115.728	Exon (AIPGENE14287/AIPGENE14287_gene, exon 5 of 12)	193613	200416	6804	2	AIPGENE14287	2767
scaffold380size209142_122022_122736	715	MSPC_Peak_2466	25.89	25.56	119.228	Promoter (1-2kb)	124726	134613	9888	1	AIPGENE4615	-1990
scaffold108size578223_6270_8224	1955	MSPC_Peak_2467	27.86	27.432	128.3	Promoter (<=1kb)	5585	7486	1902	2	AIPGENE23688	0
scaffold124size540470_37511_38316	806	MSPC_Peak_2468	22.45	22.307	103.386	Exon (AIPGENE12094/AIPGENE12094_gene, exon 8 of 28)	20248	54126	33879	2	AIPGENE12094	15810
scaffold526size121084_13919_15114	1196	MSPC_Peak_2469	21.32	21.245	98.182	Distal Intergenic	21756	31203	9448	1	AIPGENE5300	-6642
scaffold62size746220_318209_320395	2187	MSPC_Peak_247	22.59	22.44	104.031	Exon (AIPGENE11175/AIPGENE11175_gene, exon 4 of 28)	306349	325956	19608	2	AIPGENE11175	5561
scaffold193size408214_142999_144328	1330	MSPC_Peak_2470	48.58	47.374	223.719	Distal Intergenic	148876	153706	4831	1	AIPGENE10179	-4548
scaffold1size1833262_51337_52222	886	MSPC_Peak_2471	41.21	40.263	189.779	Distal Intergenic	56606	61401	4796	1	AIPGENE13074	-4384
scaffold310size264737_78014_79163	1150	MSPC_Peak_2472	33.61	32.908	154.78	Distal Intergenic	65250	69806	4557	2	AIPGENE12840	-8208
scaffold277size299033_42592_43528	937	MSPC_Peak_2473	20.33	20.311	93.623	Distal Intergenic	27231	33796	6566	2	AIPGENE19251	-8796
scaffold241size349998_194576_196346	1771	MSPC_Peak_2474	25.86	25.532	119.09	Exon (AIPGENE28387/AIPGENE28387_gene, exon 3 of 12)	192626	202761	10136	1	AIPGENE28387	1950
scaffold107size583445_263506_264084	579	MSPC_Peak_2475	20.66	20.622	95.143	Exon (AIPGENE12252/AIPGENE12252_gene, exon 4 of 4)	268009	270688	2680	1	AIPGENE12276	-3925
scaffold566size105323_47593_52045	4453	MSPC_Peak_2476	50.96	49.665	234.679	Exon (AIPGENE15537/AIPGENE15537_gene, exon 3 of 3)	56816	60067	3252	1	AIPGENE15533	-4771
scaffold26size1018280_548450_550303	1854	MSPC_Peak_2477	40.42	39.499	186.141	Exon (AIPGENE26410/AIPGENE26410_gene, exon 2 of 2)	544003	548143	4141	1	AIPGENE26421	4447
scaffold2size2342127_1683614_1685302	1689	MSPC_Peak_2478	23.59	23.388	108.636	Exon (AIPGENE3150/AIPGENE3150_gene, exon 8 of 13)	1676500	1677798	1299	1	AIPGENE3203	7114
scaffold145size474260_99714_100708	995	MSPC_Peak_2479	40.3	39.38	185.588	Exon (AIPGENE13386/AIPGENE13386_gene, exon 2 of 10)	91416	106104	14689	1	AIPGENE13386	8298
scaffold276size502973_462066_463320	1255	MSPC_Peak_248	29.14	28.641	134.195	Exon (AIPGENE5347/AIPGENE5347_gene, exon 5 of 5)	471736	478931	7196	1	AIPGENE5323	-8416
scaffold53size786922_326509_327347	839	MSPC_Peak_2480	21.45	21.367	98.781	Exon (AIPGENE22582/AIPGENE22582_gene, exon 9 of 9)	326717	328017	1301	2	AIPGENE22562	670
scaffold55size780696_570565_571941	1377	MSPC_Peak_2481	24.87	24.596	114.531	Exon (AIPGENE24568/AIPGENE24568_gene, exon 17 of 17)	564086	567815	3730	2	AIPGENE24552	-2750
scaffold278size295944_185662_186679	1018	MSPC_Peak_2482	31.61	30.995	145.569	Exon (AIPGENE14298/AIPGENE14298_gene, exon 5 of 5)	175686	186970	11285	1	AIPGENE14298	9976
scaffold124size540470_33836_34989	1154	MSPC_Peak_2483	23.25	23.068	107.07	Exon (AIPGENE12094/AIPGENE12094_gene, exon 16 of 28)	20248	54126	33879	2	AIPGENE12094	19137
scaffold380size209142_108726_110336	1611	MSPC_Peak_2484	35.28	34.518	162.47	Exon (AIPGENE4607/AIPGENE4607_gene, exon 4 of 7)	113446	117183	3738	1	AIPGENE4611	-3110
scaffold207size385297_220155_221351	1197	MSPC_Peak_2485	28.32	27.871	130.418	Exon (AIPGENE19799/AIPGENE19799_gene, exon 3 of 24)	219116	232421	13306	1	AIPGENE19800	1039
scaffold193size408214_17043_19120	2078	MSPC_Peak_2486	24.08	23.849	110.892	Distal Intergenic	1	14276	14276	2	AIPGENE10139	-2767
scaffold310size264737_39826_42885	3060	MSPC_Peak_2487	46.89	45.741	215.936	Promoter (<=1kb)	37981	39746	1766	2	AIPGENE12836	-80
scaffold70size725680_711349_713176	1828	MSPC_Peak_2488	51.49	50.178	237.12	Exon (AIPGENE3849/AIPGENE3849_gene, exon 3 of 3)	705366	711981	6616	1	AIPGENE3849	5983
scaffold172size437090_328486_330212	1727	MSPC_Peak_2489	21.1	21.038	97.169	Intron (AIPGENE18398/AIPGENE18398_gene, intron 1 of 8)	321336	335066	13731	2	AIPGENE18398	4854
scaffold266size310875_64595_65851	1257	MSPC_Peak_249	26.96	26.578	124.155	Exon (AIPGENE9814/AIPGENE9814_gene, exon 48 of 66)	75516	86571	11056	1	AIPGENE9788	-9665
scaffold241size349998_105167_107256	2090	MSPC_Peak_2490	28.73	28.254	132.307	Promoter (<=1kb)	106126	110033	3908	1	AIPGENE28418	0
scaffold107size583445_261886_263370	1485	MSPC_Peak_2491	21.76	21.66	100.209	Exon (AIPGENE12252/AIPGENE12252_gene, exon 3 of 4)	268009	270688	2680	1	AIPGENE12276	-4639
scaffold145size474260_56044_57778	1735	MSPC_Peak_2492	43.5	42.465	200.325	Promoter (<=1kb)	48700	56556	7857	2	AIPGENE13384	0
scaffold26size1018280_512264_513800	1537	MSPC_Peak_2493	21.93	21.82	100.991	Promoter (<=1kb)	513733	519810	6078	1	AIPGENE26378	0
scaffold566size105323_1_1501	1501	MSPC_Peak_2494	26.06	25.723	120.011	Distal Intergenic	3595	6021	2427	1	AIPGENE15536	-2094
scaffold2size2342127_1583520_1585152	1633	MSPC_Peak_2495	23.23	23.049	106.978	Distal Intergenic	1588490	1592395	3906	1	AIPGENE3014	-3338
scaffold1422size8523_7017_7869	853	MSPC_Peak_2496	22.48	22.335	103.524	Exon (AIPGENE12588/AIPGENE12588_gene, exon 3 of 7)	16	8523	8508	1	AIPGENE12588	7001
scaffold53size786922_263755_265184	1430	MSPC_Peak_2497	20.36	20.34	93.761	Exon (AIPGENE22563/AIPGENE22563_gene, exon 7 of 9)	267387	285232	17846	1	AIPGENE22565	-2203
scaffold401size195011_97850_100679	2830	MSPC_Peak_2498	24.56	24.304	113.103	Promoter (1-2kb)	93624	96460	2837	2	AIPGENE11678	-1390
scaffold278size295944_158205_159709	1505	MSPC_Peak_2499	22.35	22.212	102.926	Promoter (<=1kb)	156446	159356	2911	2	AIPGENE14295	0
scaffold119size550493_316305_319691	3387	MSPC_Peak_25	23.27	23.087	107.162	Exon (AIPGENE17904/AIPGENE17904_gene, exon 2 of 11)	313876	327699	13824	1	AIPGENE17904	2429
scaffold536size117759_27363_28166	804	MSPC_Peak_250	42.545	41.548	205.206	Intron (AIPGENE20875/AIPGENE20875_gene, intron 1 of 3)	21886	28686	6801	2	AIPGENE20875	520
scaffold55size780696_563689_564730	1042	MSPC_Peak_2500	21.06	21	96.985	Exon (AIPGENE24552/AIPGENE24552_gene, exon 4 of 4)	564086	567815	3730	2	AIPGENE24552	3085
scaffold380size209142_40403_41887	1485	MSPC_Peak_2501	28.16	27.719	129.682	Exon (AIPGENE4601/AIPGENE4601_gene, exon 16 of 19)	44276	47996	3721	2	AIPGENE4609	6109
scaffold124size540470_20239_21123	885	MSPC_Peak_2502	24.43	24.181	112.504	Exon (AIPGENE12094/AIPGENE12094_gene, exon 28 of 28)	1	9226	9226	2	AIPGENE12067	-11013
scaffold207size385297_206554_207715	1162	MSPC_Peak_2503	23.26	23.077	107.116	Promoter (<=1kb)	199982	205626	5645	2	AIPGENE19824	-928
scaffold172size437090_326138_328080	1943	MSPC_Peak_2504	25.31	25.012	116.557	Exon (AIPGENE18398/AIPGENE18398_gene, exon 2 of 9)	319706	321477	1772	1	AIPGENE18370	6432
scaffold70size725680_705306_706969	1664	MSPC_Peak_2505	43.85	42.8	201.937	Promoter (<=1kb)	705366	711981	6616	1	AIPGENE3849	0
scaffold107size583445_251282_253876	2595	MSPC_Peak_2506	28.48	28.019	131.155	Promoter (<=1kb)	251319	254319	3001	1	AIPGENE12275	0
scaffold241size349998_90298_92409	2112	MSPC_Peak_2507	49.581	48.337	237.903	Exon (AIPGENE28390/AIPGENE28390_gene, exon 5 of 7)	85197	92835	7639	1	AIPGENE28390	5101
scaffold147size471477_449991_451832	1842	MSPC_Peak_2508	24.86	24.587	114.485	Exon (AIPGENE3786/AIPGENE3786_gene, exon 41 of 65)	441460	467736	26277	2	AIPGENE3786	15904
scaffold583size100354_73180_74599	1420	MSPC_Peak_2509	25.08	24.795	115.498	Exon (AIPGENE23503/AIPGENE23503_gene, exon 4 of 4)	74453	78706	4254	2	AIPGENE23503	4107
scaffold209size382229_323291_325330	2040	MSPC_Peak_251	23.3	23.114	107.3	Downstream (<1kb)	318649	321076	2428	2	AIPGENE28795	-2215
scaffold2size2342127_1521057_1522176	1120	MSPC_Peak_2510	32.2	31.559	148.286	Distal Intergenic	1527890	1541616	13727	1	AIPGENE3153	-5714
scaffold53size786922_256577_257393	817	MSPC_Peak_2511	25.46	25.153	117.248	Exon (AIPGENE22563/AIPGENE22563_gene, exon 4 of 9)	254156	266694	12539	1	AIPGENE22563	2421
scaffold401size195011_72284_74299	2016	MSPC_Peak_2512	24.81	24.54	114.254	Promoter (1-2kb)	75636	81198	5563	1	AIPGENE11658	-1337
scaffold55size780696_557677_560024	2348	MSPC_Peak_2513	20.41	20.387	93.992	Distal Intergenic	564086	567815	3730	2	AIPGENE24552	7791
scaffold380size209142_34670_35860	1191	MSPC_Peak_2514	20.44	20.415	94.13	Intron (AIPGENE4601/AIPGENE4601_gene, intron 12 of 18)	44276	47996	3721	2	AIPGENE4609	12136
scaffold712size53064_50666_52907	2242	MSPC_Peak_2515	33.03	32.353	152.109	Promoter (<=1kb)	51906	53250	1345	1	AIPGENE26290	0
scaffold207size385297_204445_205750	1306	MSPC_Peak_2516	33.86	33.149	155.931	Promoter (<=1kb)	199982	205626	5645	2	AIPGENE19824	0
scaffold26size1018280_500118_502737	2620	MSPC_Peak_2517	22.73	22.572	104.676	Promoter (<=1kb)	496057	501923	5867	2	AIPGENE26385	0
scaffold172size437090_319681_320393	713	MSPC_Peak_2518	23.11	22.935	106.425	Promoter (<=1kb)	319706	321477	1772	1	AIPGENE18370	0
scaffold124size540470_8858_11097	2240	MSPC_Peak_2519	30.12	29.573	138.708	Promoter (<=1kb)	1	9226	9226	2	AIPGENE12067	0
scaffold302size276204_50287_51235	949	MSPC_Peak_252	21.07	21.009	97.031	Exon (AIPGENE22051/AIPGENE22051_gene, exon 3 of 3)	49266	51422	2157	1	AIPGENE22051	1021
scaffold474size143526_81113_83186	2074	MSPC_Peak_2520	42.763	41.756	206.22	Intron (AIPGENE11009/AIPGENE11009_gene, intron 2 of 7)	73830	84916	11087	2	AIPGENE11009	1730
scaffold241size349998_74216_75727	1512	MSPC_Peak_2521	23.1	22.925	106.379	Exon (AIPGENE28405/AIPGENE28405_gene, exon 4 of 4)	72456	77183	4728	1	AIPGENE28405	1760
scaffold107size583445_243121_244533	1413	MSPC_Peak_2522	20.94	20.886	96.432	Exon (AIPGENE12256/AIPGENE12256_gene, exon 3 of 3)	240689	245263	4575	1	AIPGENE12256	2432
scaffold147size471477_410578_412392	1815	MSPC_Peak_2523	25.85	25.523	119.044	Downstream (2-3kb)	405536	410238	4703	1	AIPGENE3775	5042
scaffold70size725680_697508_698461	954	MSPC_Peak_2524	25.58	25.267	117.8	Exon (AIPGENE3846/AIPGENE3846_gene, exon 2 of 2)	697767	700866	3100	2	AIPGENE3846	2405
scaffold2size2342127_1511879_1512862	984	MSPC_Peak_2525	21.82	21.717	100.485	Distal Intergenic	1493040	1500080	7041	2	AIPGENE3011	-11799
scaffold583size100354_57092_57944	853	MSPC_Peak_2526	22.1	21.979	101.774	Exon (AIPGENE23497/AIPGENE23497_gene, exon 2 of 3)	54026	60160	6135	1	AIPGENE23497	3066
scaffold53size786922_201598_202794	1197	MSPC_Peak_2527	20.04	20.037	92.288	Exon (AIPGENE22622/AIPGENE22622_gene, exon 2 of 3)	200627	206897	6271	2	AIPGENE22622	4103
scaffold55size780696_503191_504665	1475	MSPC_Peak_2528	24.72	24.456	113.84	Promoter (1-2kb)	506295	523025	16731	1	AIPGENE24504	-1630
scaffold278size295944_103445_104599	1155	MSPC_Peak_2529	41.515	40.553	200.417	Intron (AIPGENE14291/AIPGENE14291_gene, intron 2 of 5)	122759	126006	3248	2	AIPGENE14302	21407
scaffold10size1280550_356498_357689	1192	MSPC_Peak_253	25.59	25.277	117.846	Exon (AIPGENE19394/AIPGENE19394_gene, exon 1 of 2)	356339	358934	2596	1	AIPGENE19394	159
scaffold401size195011_40576_42840	2265	MSPC_Peak_2530	24.65	24.389	113.517	Promoter (<=1kb)	42126	47024	4899	1	AIPGENE11657	0
scaffold185size420136_302854_304104	1251	MSPC_Peak_2531	38.58	37.707	177.667	Exon (AIPGENE8410/AIPGENE8410_gene, exon 28 of 32)	306856	310383	3528	1	AIPGENE8394	-2752
scaffold712size53064_36748_37905	1158	MSPC_Peak_2532	26.89	26.511	123.833	Exon (AIPGENE26292/AIPGENE26292_gene, exon 3 of 3)	31086	38967	7882	1	AIPGENE26292	5662
scaffold207size385297_164538_166025	1488	MSPC_Peak_2533	22.06	21.942	101.59	Promoter (<=1kb)	158157	165856	7700	2	AIPGENE19820	0
scaffold172size437090_250365_252321	1957	MSPC_Peak_2534	24.73	24.465	113.886	Promoter (<=1kb)	250416	255185	4770	1	AIPGENE18388	0
scaffold26size1018280_488370_489493	1124	MSPC_Peak_2535	20.18	20.17	92.932	Exon (AIPGENE26401/AIPGENE26401_gene, exon 5 of 6)	484703	490772	6070	1	AIPGENE26401	3667
scaffold124size540470_479_2602	2124	MSPC_Peak_2536	43.29	42.26	199.358	Exon (AIPGENE12067/AIPGENE12067_gene, exon 4 of 5)	1	9226	9226	2	AIPGENE12067	6624
scaffold107size583445_175429_177126	1698	MSPC_Peak_2537	21.54	21.452	99.195	Exon (AIPGENE12283/AIPGENE12283_gene, exon 2 of 2)	163855	169086	5232	2	AIPGENE12259	-6343
scaffold598size94324_66841_67723	883	MSPC_Peak_2538	23.74	23.527	109.327	Intron (AIPGENE28746/AIPGENE28746_gene, intron 1 of 6)	60026	69006	8981	2	AIPGENE28746	1283
scaffold70size725680_543592_545003	1412	MSPC_Peak_2539	28.08	27.643	129.313	Downstream (2-3kb)	547399	553186	5788	2	AIPGENE3847	8183
scaffold31size936128_377177_378829	1653	MSPC_Peak_254	38.36	37.494	176.654	Exon (AIPGENE324/AIPGENE324_gene, exon 2 of 10)	375163	395226	20064	1	AIPGENE324	2014
scaffold190size412162_388458_390122	1665	MSPC_Peak_2540	30.39	29.829	139.951	Distal Intergenic	383296	387284	3989	1	AIPGENE5534	5162
scaffold583size100354_46040_46944	905	MSPC_Peak_2541	27.05	26.661	124.57	Exon (AIPGENE23504/AIPGENE23504_gene, exon 4 of 4)	49848	51596	1749	2	AIPGENE23496	4652
scaffold2size2342127_1475369_1476186	818	MSPC_Peak_2542	35.04	34.285	161.365	Promoter (<=1kb)	1476730	1485269	8540	1	AIPGENE3202	-544
scaffold53size786922_198743_201140	2398	MSPC_Peak_2543	43.793	42.746	211.009	Promoter (1-2kb)	180993	197067	16075	2	AIPGENE22585	-1676
scaffold401size195011_35512_36824	1313	MSPC_Peak_2544	20.51	20.481	94.452	Promoter (<=1kb)	30850	34946	4097	2	AIPGENE11691	-566
scaffold185size420136_285657_286604	948	MSPC_Peak_2545	25.71	25.391	118.399	Promoter (<=1kb)	275633	285916	10284	2	AIPGENE8377	0
scaffold241size349998_20063_22092	2030	MSPC_Peak_2546	63.59	61.886	292.843	Exon (AIPGENE28415/AIPGENE28415_gene, exon 4 of 5)	19783	24006	4224	2	AIPGENE28415	1914
scaffold278size295944_102293_103060	768	MSPC_Peak_2547	21.79	21.688	100.347	Exon (AIPGENE14291/AIPGENE14291_gene, exon 2 of 6)	82036	116689	34654	1	AIPGENE14291	20257
scaffold207size385297_159882_160895	1014	MSPC_Peak_2548	20.59	20.556	94.82	Exon (AIPGENE19820/AIPGENE19820_gene, exon 9 of 16)	155796	157827	2032	1	AIPGENE19828	4086
scaffold147size471477_402701_403725	1025	MSPC_Peak_2549	25.82	25.495	118.905	Promoter (<=1kb)	402746	405022	2277	1	AIPGENE3799	0
scaffold24size1035001_33681_34847	1167	MSPC_Peak_255	25.47	25.162	117.294	Promoter (<=1kb)	32293	34812	2520	2	AIPGENE9928	0
scaffold342size235528_205821_206590	770	MSPC_Peak_2550	23.31	23.123	107.347	Exon (AIPGENE14184/AIPGENE14184_gene, exon 15 of 27)	186737	221796	35060	2	AIPGENE14184	15206
scaffold172size437090_237709_238894	1186	MSPC_Peak_2551	48.292	47.1	231.916	Exon (AIPGENE18371/AIPGENE18371_gene, exon 5 of 8)	233886	241675	7790	1	AIPGENE18371	3823
scaffold26size1018280_471737_472659	923	MSPC_Peak_2552	25.88	25.551	119.182	Promoter (<=1kb)	472778	475042	2265	1	AIPGENE26413	-119
scaffold598size94324_65676_66748	1073	MSPC_Peak_2553	22.41	22.268	103.202	Intron (AIPGENE28746/AIPGENE28746_gene, intron 1 of 6)	60026	69006	8981	2	AIPGENE28746	2258
scaffold55size780696_487402_488987	1586	MSPC_Peak_2554	25.34	25.04	116.695	Exon (AIPGENE24570/AIPGENE24570_gene, exon 8 of 8)	488858	491665	2808	2	AIPGENE24566	2678
scaffold190size412162_374495_375227	733	MSPC_Peak_2555	22.68	22.525	104.445	Exon (AIPGENE5526/AIPGENE5526_gene, exon 2 of 2)	367776	374719	6944	1	AIPGENE5526	6719
scaffold70size725680_464160_466163	2004	MSPC_Peak_2556	21.95	21.838	101.083	Exon (AIPGENE3884/AIPGENE3884_gene, exon 2 of 5)	464251	467890	3640	2	AIPGENE3885	1727
scaffold2size2342127_1432604_1433469	866	MSPC_Peak_2557	23.74	23.527	109.327	Promoter (<=1kb)	1418279	1432590	14312	2	AIPGENE3152	-14
scaffold250size334236_325051_325884	834	MSPC_Peak_2558	30.72	30.144	141.471	Promoter (<=1kb)	325206	334474	9269	1	AIPGENE26775	0
scaffold583size100354_40178_42612	2435	MSPC_Peak_2559	20.65	20.613	95.097	Exon (AIPGENE23504/AIPGENE23504_gene, exon 1 of 4)	38696	47432	8737	1	AIPGENE23504	1482
scaffold704size54653_31277_33362	2086	MSPC_Peak_256	20.77	20.725	95.649	Promoter (<=1kb)	31577	33186	1610	2	AIPGENE26022	0
scaffold53size786922_170652_171928	1277	MSPC_Peak_2560	26.12	25.779	120.287	Distal Intergenic	147136	152746	5611	1	AIPGENE22558	23516
scaffold107size583445_174116_175225	1110	MSPC_Peak_2561	24.75	24.484	113.978	Downstream (1-2kb)	163855	169086	5232	2	AIPGENE12259	-5030
scaffold185size420136_266476_268451	1976	MSPC_Peak_2562	20	20	92.103	Exon (AIPGENE8406/AIPGENE8406_gene, exon 4 of 9)	265682	270849	5168	2	AIPGENE8406	2398
scaffold241size349998_16316_17802	1487	MSPC_Peak_2563	24.32	24.076	111.998	Exon (AIPGENE28416/AIPGENE28416_gene, exon 8 of 13)	10986	19460	8475	1	AIPGENE28416	5330
scaffold278size295944_8774_9428	655	MSPC_Peak_2564	20.02	20.019	92.196	Exon (AIPGENE14307/AIPGENE14307_gene, exon 8 of 8)	2056	10453	8398	1	AIPGENE14307	6718
scaffold580size101825_79149_80021	873	MSPC_Peak_2565	21.53	21.443	99.149	Exon (AIPGENE15765/AIPGENE15765_gene, exon 2 of 13)	78306	88701	10396	1	AIPGENE15765	843
scaffold147size471477_298047_299878	1832	MSPC_Peak_2566	57.737	56.233	275.758	Exon (AIPGENE3785/AIPGENE3785_gene, exon 6 of 8)	300252	302316	2065	2	AIPGENE3825	2438
scaffold172size437090_228199_228811	613	MSPC_Peak_2567	20.05	20.046	92.334	Exon (AIPGENE18399/AIPGENE18399_gene, exon 1 of 15)	215537	228826	13290	2	AIPGENE18399	15
scaffold26size1018280_469050_469974	925	MSPC_Peak_2568	30.3	29.744	139.537	Intron (AIPGENE26443/AIPGENE26443_gene, intron 2 of 2)	472778	475042	2265	1	AIPGENE26413	-2804
scaffold207size385297_131896_137385	5490	MSPC_Peak_2569	31.56	30.946	145.339	Exon (AIPGENE19780/AIPGENE19780_gene, exon 9 of 33)	125064	140236	15173	2	AIPGENE19780	2851
scaffold5size1497922_330019_331550	1532	MSPC_Peak_257	20.75	20.707	95.557	Promoter (<=1kb)	325437	331256	5820	2	AIPGENE27116	0
scaffold342size235528_202732_205016	2285	MSPC_Peak_2570	76.937	74.689	364.729	Exon (AIPGENE14184/AIPGENE14184_gene, exon 17 of 27)	186737	221796	35060	2	AIPGENE14184	16780
scaffold55size780696_446738_447501	764	MSPC_Peak_2571	29.86	29.325	137.51	Intron (AIPGENE24495/AIPGENE24495_gene, intron 23 of 23)	443845	455025	11181	2	AIPGENE24495	7524
scaffold190size412162_258567_260255	1689	MSPC_Peak_2572	39.31	38.416	181.029	Exon (AIPGENE5546/AIPGENE5546_gene, exon 14 of 21)	247406	252118	4713	2	AIPGENE5547	-6449
scaffold107size583445_143840_144427	588	MSPC_Peak_2573	26.3	25.95	121.116	Promoter (<=1kb)	144096	151593	7498	1	AIPGENE12270	0
scaffold70size725680_450036_452982	2947	MSPC_Peak_2574	67.303	65.442	320.105	Exon (AIPGENE3863/AIPGENE3863_gene, exon 3 of 9)	446995	459906	12912	2	AIPGENE3863	6924
scaffold8size1436206_1392914_1394416	1503	MSPC_Peak_2575	25.41	25.105	117.017	Promoter (<=1kb)	1394630	1403124	8495	1	AIPGENE1381	-214
scaffold2size2342127_1411796_1413234	1439	MSPC_Peak_2576	23.11	22.935	106.425	Promoter (1-2kb)	1414760	1418277	3518	1	AIPGENE3016	-1526
scaffold185size420136_263792_264749	958	MSPC_Peak_2577	21.06	20.999	96.985	Promoter (<=1kb)	261828	263426	1599	2	AIPGENE8396	-366
scaffold53size786922_161646_162563	918	MSPC_Peak_2578	23.34	23.152	107.485	Distal Intergenic	147136	152746	5611	1	AIPGENE22558	14510
scaffold147size471477_281650_283168	1519	MSPC_Peak_2579	21.04	20.981	96.893	Exon (AIPGENE3763/AIPGENE3763_gene, exon 2 of 2)	239056	275328	36273	2	AIPGENE3784	-6322
scaffold62size746220_312424_313976	1553	MSPC_Peak_258	20.53	20.5	94.544	Exon (AIPGENE11175/AIPGENE11175_gene, exon 16 of 28)	306349	325956	19608	2	AIPGENE11175	11980
scaffold580size101825_63938_65253	1316	MSPC_Peak_2580	26.52	26.161	122.129	Exon (AIPGENE15764/AIPGENE15764_gene, exon 19 of 19)	58256	65417	7162	1	AIPGENE15764	5682
scaffold1316size10174_57_638	582	MSPC_Peak_2581	21.01	20.952	96.755	Exon (AIPGENE20225/AIPGENE20225_gene, exon 1 of 10)	7	10075	10069	1	AIPGENE20225	50
scaffold26size1018280_466067_466858	792	MSPC_Peak_2582	24.25	24.01	111.675	Intron (AIPGENE26443/AIPGENE26443_gene, intron 1 of 2)	465228	472201	6974	1	AIPGENE26443	839
scaffold250size334236_189273_191828	2556	MSPC_Peak_2583	24.61	24.351	113.333	Exon (AIPGENE26770/AIPGENE26770_gene, exon 19 of 23)	196881	203006	6126	2	AIPGENE26762	11178
scaffold273size303036_270114_271351	1238	MSPC_Peak_2584	25.84	25.514	118.998	Intron (AIPGENE4927/AIPGENE4927_gene, intron 6 of 6)	262406	274383	11978	1	AIPGENE4927	7708
scaffold207size385297_52243_53230	988	MSPC_Peak_2585	20.93	20.877	96.386	Exon (AIPGENE19818/AIPGENE19818_gene, exon 13 of 13)	48086	53688	5603	1	AIPGENE19818	4157
scaffold342size235528_175834_177196	1363	MSPC_Peak_2586	29.36	28.849	135.208	Promoter (1-2kb)	178806	181180	2375	1	AIPGENE14187	-1610
scaffold190size412162_245037_245980	944	MSPC_Peak_2587	22.77	22.61	104.86	Promoter (<=1kb)	239140	244416	5277	2	AIPGENE5548	-621
scaffold427size174571_166116_167207	1092	MSPC_Peak_2588	23.11	22.934	106.425	Exon (AIPGENE29116/AIPGENE29116_gene, exon 14 of 14)	157350	162846	5497	2	AIPGENE29118	-3270
scaffold107size583445_31811_33652	1842	MSPC_Peak_2589	23.43	23.236	107.899	Promoter (<=1kb)	28870	31956	3087	2	AIPGENE12238	0
scaffold7size1443125_1427775_1429237	1463	MSPC_Peak_259	20.42	20.396	94.038	Exon (AIPGENE17073/AIPGENE17073_gene, exon 5 of 6)	1421070	1431036	9967	1	AIPGENE17073	6705
scaffold55size780696_445830_446606	777	MSPC_Peak_2590	27	26.615	124.34	Intron (AIPGENE24495/AIPGENE24495_gene, intron 23 of 23)	443845	455025	11181	2	AIPGENE24495	8419
scaffold8size1436206_1380213_1381983	1771	MSPC_Peak_2591	21.02	20.962	96.801	Distal Intergenic	1375260	1379667	4408	1	AIPGENE1259	4953
scaffold2size2342127_1387905_1388931	1027	MSPC_Peak_2592	21.34	21.264	98.274	Intron (AIPGENE3117/AIPGENE3117_gene, intron 3 of 4)	1371181	1392636	21456	2	AIPGENE3117	3705
scaffold185size420136_217671_219247	1577	MSPC_Peak_2593	38.02	37.166	175.089	Promoter (<=1kb)	219006	221394	2389	1	AIPGENE8373	0
scaffold172size437090_220908_221917	1010	MSPC_Peak_2594	21.07	21.009	97.031	Exon (AIPGENE18399/AIPGENE18399_gene, exon 12 of 15)	212448	214556	2109	2	AIPGENE18381	-6352
scaffold147size471477_219805_220929	1125	MSPC_Peak_2595	22.5	22.354	103.616	Promoter (<=1kb)	219856	222712	2857	1	AIPGENE3823	0
scaffold70size725680_331722_332852	1131	MSPC_Peak_2596	21.97	21.858	101.176	Exon (AIPGENE3842/AIPGENE3842_gene, exon 1 of 2)	328446	333506	5061	2	AIPGENE3842	654
scaffold580size101825_33464_34393	930	MSPC_Peak_2597	26.55	26.19	122.267	Exon (AIPGENE15770/AIPGENE15770_gene, exon 7 of 14)	25906	41286	15381	1	AIPGENE15771	7558
scaffold273size303036_70459_71515	1057	MSPC_Peak_2598	21.7	21.603	99.932	Distal Intergenic	58063	65906	7844	2	AIPGENE4937	-4553
scaffold53size786922_132375_134315	1941	MSPC_Peak_2599	68.744	66.811	326.783	Promoter (<=1kb)	132524	134296	1773	2	AIPGENE22608	0
scaffold1159size13597_7629_8468	840	MSPC_Peak_26	21.37	21.291	98.412	Intergenic	NA	NA	NA	NA	NA	NA
scaffold86size648568_644950_646550	1601	MSPC_Peak_260	49.621	48.374	238.087	Promoter (<=1kb)	645099	646427	1329	2	AIPGENE3453	0
scaffold312size264425_193151_195425	2275	MSPC_Peak_2600	22.63	22.478	104.215	Exon (AIPGENE22106/AIPGENE22106_gene, exon 5 of 5)	187746	190065	2320	1	AIPGENE22104	5405
scaffold26size1018280_444997_446551	1555	MSPC_Peak_2601	27.35	26.946	125.951	Exon (AIPGENE26431/AIPGENE26431_gene, exon 12 of 13)	452697	455498	2802	2	AIPGENE26414	8947
scaffold250size334236_187094_187971	878	MSPC_Peak_2602	22.14	22.017	101.958	Exon (AIPGENE26770/AIPGENE26770_gene, exon 16 of 23)	196881	203006	6126	2	AIPGENE26762	15035
scaffold342size235528_140153_141137	985	MSPC_Peak_2603	29.03	28.535	133.688	Distal Intergenic	128656	131598	2943	1	AIPGENE14168	11497
scaffold427size174571_131747_133047	1301	MSPC_Peak_2604	20.38	20.359	93.853	Exon (AIPGENE29135/AIPGENE29135_gene, exon 1 of 2)	131584	135071	3488	1	AIPGENE29135	163
scaffold190size412162_178901_179985	1085	MSPC_Peak_2605	24.84	24.568	114.392	Promoter (1-2kb)	181466	189236	7771	1	AIPGENE5550	-1481
scaffold107size583445_3871_6429	2559	MSPC_Peak_2606	41.356	40.404	199.68	Exon (AIPGENE12247/AIPGENE12247_gene, exon 2 of 4)	1596	8175	6580	1	AIPGENE12247	2275
scaffold55size780696_444469_445586	1118	MSPC_Peak_2607	30.55	29.983	140.688	Exon (AIPGENE24495/AIPGENE24495_gene, exon 24 of 24)	435101	443293	8193	1	AIPGENE24531	9368
scaffold2size2342127_1198767_1200009	1243	MSPC_Peak_2608	34.01	33.296	156.622	Exon (AIPGENE3095/AIPGENE3095_gene, exon 3 of 4)	1197190	1200361	3172	1	AIPGENE3095	1577
scaffold156size454993_419500_420276	777	MSPC_Peak_2609	24.2	23.963	111.445	Exon (AIPGENE20368/AIPGENE20368_gene, exon 1 of 3)	418236	423276	5041	1	AIPGENE20368	1264
scaffold209size382229_260577_261522	946	MSPC_Peak_261	23.14	22.962	106.564	Exon (AIPGENE28831/AIPGENE28831_gene, exon 5 of 7)	258486	263110	4625	1	AIPGENE28831	2091
scaffold172size437090_194801_196073	1273	MSPC_Peak_2610	25.98	25.646	119.642	Exon (AIPGENE18392/AIPGENE18392_gene, exon 2 of 18)	183983	197906	13924	2	AIPGENE18392	1833
scaffold185size420136_209531_212054	2524	MSPC_Peak_2611	28.34	27.89	130.511	Exon (AIPGENE8375/AIPGENE8375_gene, exon 2 of 3)	209256	212494	3239	1	AIPGENE8375	275
scaffold8size1436206_1349468_1352747	3280	MSPC_Peak_2612	43.55	42.513	200.555	Exon (AIPGENE1304/AIPGENE1304_gene, exon 3 of 3)	1345699	1354410	8712	1	AIPGENE1304	3769
scaffold70size725680_290112_290986	875	MSPC_Peak_2613	23.57	23.369	108.544	Exon (AIPGENE3893/AIPGENE3893_gene, exon 1 of 2)	288501	292466	3966	2	AIPGENE3893	1480
scaffold147size471477_198419_199273	855	MSPC_Peak_2614	21.76	21.66	100.209	Promoter (<=1kb)	193383	197466	4084	2	AIPGENE3808	-953
scaffold53size786922_53693_54423	731	MSPC_Peak_2615	22.63	22.478	104.215	Promoter (<=1kb)	53786	54689	904	1	AIPGENE22569	0
scaffold26size1018280_322162_323801	1640	MSPC_Peak_2616	31.77	31.15	146.306	Distal Intergenic	331263	335428	4166	2	AIPGENE26382	11627
scaffold273size303036_56842_57879	1038	MSPC_Peak_2617	26.09	25.751	120.149	Promoter (<=1kb)	43250	57236	13987	2	AIPGENE4920	0
scaffold312size264425_153467_154603	1137	MSPC_Peak_2618	29.11	28.613	134.057	Exon (AIPGENE22100/AIPGENE22100_gene, exon 21 of 24)	164869	166398	1530	2	AIPGENE22111	11795
scaffold1132size14571_3630_6095	2466	MSPC_Peak_2619	27.03	26.642	124.478	Exon (AIPGENE18059/AIPGENE18059_gene, exon 2 of 4)	3530	7506	3977	2	AIPGENE18059	1411
scaffold10size1280550_228903_230910	2008	MSPC_Peak_262	20.07	20.066	92.426	Exon (AIPGENE19420/AIPGENE19420_gene, exon 4 of 5)	227662	232519	4858	2	AIPGENE19420	1609
scaffold342size235528_132964_134512	1549	MSPC_Peak_2620	20.61	20.575	94.913	Distal Intergenic	128656	131598	2943	1	AIPGENE14168	4308
scaffold427size174571_103018_104327	1310	MSPC_Peak_2621	23.36	23.17	107.577	Promoter (<=1kb)	103111	104226	1116	2	AIPGENE29128	0
scaffold190size412162_151398_152237	840	MSPC_Peak_2622	24.31	24.067	111.952	Distal Intergenic	156466	165242	8777	1	AIPGENE5523	-4229
scaffold2size2342127_1194113_1195712	1600	MSPC_Peak_2623	33.13	32.448	152.569	Promoter (<=1kb)	1185139	1195622	10484	2	AIPGENE3193	0
scaffold55size780696_397188_399221	2034	MSPC_Peak_2624	22.25	22.12	102.465	Promoter (<=1kb)	393917	398495	4579	2	AIPGENE24519	0
scaffold156size454993_393329_394414	1086	MSPC_Peak_2625	27.52	27.106	126.734	Intron (AIPGENE20406/AIPGENE20406_gene, intron 8 of 8)	377716	405296	27581	2	AIPGENE20406	10882
scaffold250size334236_181675_182585	911	MSPC_Peak_2626	30.79	30.211	141.793	Intron (AIPGENE26770/AIPGENE26770_gene, intron 13 of 22)	168087	194876	26790	1	AIPGENE26770	13588
scaffold8size1436206_1318522_1320131	1610	MSPC_Peak_2627	23.72	23.509	109.235	Distal Intergenic	1323164	1326230	3067	2	AIPGENE1228	6099
scaffold185size420136_171660_176049	4390	MSPC_Peak_2628	44.88	43.796	206.68	Exon (AIPGENE8376/AIPGENE8376_gene, exon 1 of 65)	153129	177316	24188	2	AIPGENE8376	1267
scaffold70size725680_284255_285573	1319	MSPC_Peak_2629	22.97	22.801	105.781	Downstream (2-3kb)	274266	281246	6981	2	AIPGENE3841	-3009
scaffold24size1035001_9195_10341	1147	MSPC_Peak_263	40.94	40	188.536	Intron (AIPGENE10031/AIPGENE10031_gene, intron 2 of 3)	688	25576	24889	2	AIPGENE10031	15235
scaffold172size437090_83764_84834	1071	MSPC_Peak_2630	20.08	20.075	92.472	Distal Intergenic	63853	66292	2440	1	AIPGENE18372	19911
scaffold931size23388_4482_6337	1856	MSPC_Peak_2631	68.746	66.806	335.717	Promoter (<=1kb)	4910	21380	16471	1	AIPGENE15239	0
scaffold147size471477_154198_162805	8608	MSPC_Peak_2632	20.49	20.462	94.36	Exon (AIPGENE3812/AIPGENE3812_gene, exon 3 of 5)	145866	166277	20412	1	AIPGENE3814	8332
scaffold26size1018280_294776_296623	1848	MSPC_Peak_2633	58.393	56.86	278.797	Exon (AIPGENE26433/AIPGENE26433_gene, exon 4 of 5)	291908	297506	5599	1	AIPGENE26433	2868
scaffold273size303036_46740_48107	1368	MSPC_Peak_2634	38.06	37.204	175.273	Intron (AIPGENE4920/AIPGENE4920_gene, intron 7 of 8)	39486	43656	4171	1	AIPGENE4914	7254
scaffold261size320367_277768_279077	1310	MSPC_Peak_2635	46.83	45.684	215.66	Distal Intergenic	291176	306836	15661	1	AIPGENE21886	-12099
scaffold342size235528_108544_109905	1362	MSPC_Peak_2636	23.13	22.953	106.518	Distal Intergenic	113666	114735	1070	1	AIPGENE14167	-3761
scaffold312size264425_119791_120826	1036	MSPC_Peak_2637	24.93	24.653	114.807	Intron (AIPGENE22099/AIPGENE22099_gene, intron 14 of 22)	126844	129836	2993	2	AIPGENE22109	9010
scaffold190size412162_82009_85431	3423	MSPC_Peak_2638	21.53	21.444	99.149	Exon (AIPGENE5520/AIPGENE5520_gene, exon 6 of 8)	80105	90176	10072	2	AIPGENE5520	4745
scaffold2size2342127_1149853_1153149	3297	MSPC_Peak_2639	50.37	49.099	231.962	Exon (AIPGENE3217/AIPGENE3217_gene, exon 8 of 16)	1146600	1159917	13318	1	AIPGENE3217	3253
scaffold276size502973_310384_312874	2491	MSPC_Peak_264	29.88	29.344	137.602	Intron (AIPGENE5328/AIPGENE5328_gene, intron 2 of 2)	301778	314566	12789	2	AIPGENE5328	1692
scaffold655size72372_47094_47690	597	MSPC_Peak_2640	21.44	21.357	98.735	Exon (AIPGENE22403/AIPGENE22403_gene, exon 2 of 3)	39422	60486	21065	2	AIPGENE22403	12796
scaffold55size780696_389282_389998	717	MSPC_Peak_2641	20.23	20.217	93.163	Intron (AIPGENE24509/AIPGENE24509_gene, intron 3 of 4)	388168	392132	3965	2	AIPGENE24509	2134
scaffold156size454993_369831_371384	1554	MSPC_Peak_2642	20.16	20.151	92.84	Distal Intergenic	361796	368853	7058	1	AIPGENE20388	8035
scaffold250size334236_174295_176042	1748	MSPC_Peak_2643	24.77	24.503	114.07	Exon (AIPGENE26770/AIPGENE26770_gene, exon 4 of 23)	168087	194876	26790	1	AIPGENE26770	6208
scaffold43size845203_789288_790645	1358	MSPC_Peak_2644	29.23	28.725	134.609	Intron (AIPGENE14633/AIPGENE14633_gene, intron 1 of 1)	783923	799126	15204	2	AIPGENE14633	8481
scaffold8size1436206_1275945_1278439	2495	MSPC_Peak_2645	20.05	20.047	92.334	Promoter (<=1kb)	1276399	1278544	2146	1	AIPGENE1255	0
scaffold185size420136_67167_68802	1636	MSPC_Peak_2646	21.14	21.075	97.353	Exon (AIPGENE8407/AIPGENE8407_gene, exon 2 of 2)	66844	70676	3833	2	AIPGENE8407	1874
scaffold70size725680_267026_268579	1554	MSPC_Peak_2647	26.75	26.379	123.188	Exon (AIPGENE3848/AIPGENE3848_gene, exon 2 of 4)	266368	269952	3585	2	AIPGENE3848	1373
scaffold172size437090_81803_82568	766	MSPC_Peak_2648	24.52	24.266	112.919	Distal Intergenic	63853	66292	2440	1	AIPGENE18372	17950
scaffold26size1018280_292822_293758	937	MSPC_Peak_2649	36.21	35.413	166.753	Exon (AIPGENE26433/AIPGENE26433_gene, exon 1 of 5)	291908	297506	5599	1	AIPGENE26433	914
scaffold704size54653_16688_17567	880	MSPC_Peak_265	23.75	23.536	109.373	Distal Intergenic	22096	23248	1153	1	AIPGENE26021	-4529
scaffold147size471477_132022_132998	977	MSPC_Peak_2650	27.59	27.173	127.057	Exon (AIPGENE3778/AIPGENE3778_gene, exon 2 of 3)	129126	134969	5844	1	AIPGENE3778	2896
scaffold273size303036_36310_37569	1260	MSPC_Peak_2651	23.72	23.508	109.235	Promoter (1-2kb)	39486	43656	4171	1	AIPGENE4914	-1917
scaffold2366size3107_116_1224	1109	MSPC_Peak_2652	32.03	31.394	147.504	Promoter (<=1kb)	1059	4141	3083	1	AIPGENE3831	0
scaffold261size320367_269252_270390	1139	MSPC_Peak_2653	25.16	24.871	115.866	Exon (AIPGENE21889/AIPGENE21889_gene, exon 4 of 4)	262696	270730	8035	1	AIPGENE21889	6556
scaffold342size235528_88175_89085	911	MSPC_Peak_2654	26.09	25.752	120.149	Distal Intergenic	79626	83816	4191	2	AIPGENE14183	-4359
scaffold190size412162_47178_48722	1545	MSPC_Peak_2655	22.03	21.914	101.452	Distal Intergenic	36406	39190	2785	1	AIPGENE5536	10772
scaffold55size780696_360895_361889	995	MSPC_Peak_2656	31.25	30.648	143.912	Intron (AIPGENE24555/AIPGENE24555_gene, intron 2 of 18)	360055	377381	17327	1	AIPGENE24555	840
scaffold156size454993_362018_362695	678	MSPC_Peak_2657	25.19	24.899	116.004	Exon (AIPGENE20388/AIPGENE20388_gene, exon 1 of 2)	361796	368853	7058	1	AIPGENE20388	222
scaffold250size334236_156376_157562	1187	MSPC_Peak_2658	20.14	20.132	92.748	Distal Intergenic	164326	167185	2860	1	AIPGENE26760	-6764
scaffold312size264425_96290_98310	2021	MSPC_Peak_2659	22.63	22.478	104.215	Exon (AIPGENE22095/AIPGENE22095_gene, exon 4 of 5)	94954	97612	2659	1	AIPGENE22095	1336
scaffold201size406315_343249_347946	4698	MSPC_Peak_266	22.15	22.027	102.005	Promoter (<=1kb)	343296	345276	1981	2	AIPGENE9739	0
scaffold8size1436206_1265506_1266546	1041	MSPC_Peak_2660	20.22	20.208	93.117	Exon (AIPGENE1340/AIPGENE1340_gene, exon 8 of 10)	1261102	1269929	8828	2	AIPGENE1340	3383
scaffold43size845203_718415_720061	1647	MSPC_Peak_2661	42.61	41.608	196.226	Exon (AIPGENE14621/AIPGENE14621_gene, exon 6 of 8)	715506	719440	3935	1	AIPGENE14621	2909
scaffold2size2342127_1140680_1142296	1617	MSPC_Peak_2662	20.39	20.368	93.899	Promoter (1-2kb)	1126768	1139441	12674	2	AIPGENE3056	-1239
scaffold172size437090_55651_58212	2562	MSPC_Peak_2663	50.08	48.825	230.627	Exon (AIPGENE18375/AIPGENE18375_gene, exon 2 of 2)	53026	59492	6467	1	AIPGENE18375	2625
scaffold174size436513_364816_370055	5240	MSPC_Peak_2664	24.3	24.057	111.906	Exon (AIPGENE4734/AIPGENE4734_gene, exon 3 of 6)	363746	371873	8128	1	AIPGENE4734	1070
scaffold355size224499_186286_187676	1391	MSPC_Peak_2665	21.36	21.282	98.366	Exon (AIPGENE10747/AIPGENE10747_gene, exon 2 of 2)	185527	190397	4871	2	AIPGENE10747	2721
scaffold273size303036_26110_27608	1499	MSPC_Peak_2666	23.35	23.161	107.531	Distal Intergenic	39486	43656	4171	1	AIPGENE4914	-11878
scaffold147size471477_116681_117454	774	MSPC_Peak_2667	26.72	26.351	123.05	Promoter (<=1kb)	117016	119266	2251	1	AIPGENE3766	0
scaffold26size1018280_268778_269427	650	MSPC_Peak_2668	23.6	23.398	108.682	Exon (AIPGENE26446/AIPGENE26446_gene, exon 4 of 4)	268907	270478	1572	2	AIPGENE26446	1051
scaffold70size725680_228666_229314	649	MSPC_Peak_2669	36.03	35.24	165.924	Intron (AIPGENE3873/AIPGENE3873_gene, intron 6 of 6)	214245	238157	23913	2	AIPGENE3856	8843
scaffold62size746220_309789_310445	657	MSPC_Peak_267	27.23	26.833	125.399	Exon (AIPGENE11175/AIPGENE11175_gene, exon 23 of 28)	296473	306369	9897	1	AIPGENE11164	13316
scaffold190size412162_41453_43013	1561	MSPC_Peak_2670	29.16	28.66	134.287	Distal Intergenic	36406	39190	2785	1	AIPGENE5536	5047
scaffold156size454993_341463_342875	1413	MSPC_Peak_2671	21.59	21.501	99.426	Exon (AIPGENE20366/AIPGENE20366_gene, exon 23 of 27)	317438	336666	19229	2	AIPGENE20403	-4797
scaffold259size321497_303038_303949	912	MSPC_Peak_2672	20.4	20.377	93.945	Intron (AIPGENE13349/AIPGENE13349_gene, intron 8 of 15)	281746	315263	33518	1	AIPGENE13349	21292
scaffold55size780696_325054_326618	1565	MSPC_Peak_2673	43.18	42.157	198.851	Exon (AIPGENE24527/AIPGENE24527_gene, exon 2 of 2)	324225	326963	2739	1	AIPGENE24527	829
scaffold312size264425_74574_76086	1513	MSPC_Peak_2674	25.63	25.314	118.031	Exon (AIPGENE22112/AIPGENE22112_gene, exon 2 of 24)	72926	93654	20729	1	AIPGENE22112	1648
scaffold250size334236_118811_120516	1706	MSPC_Peak_2675	34.1	33.38	157.036	Exon (AIPGENE26765/AIPGENE26765_gene, exon 3 of 5)	114836	117286	2451	1	AIPGENE26776	3975
scaffold8size1436206_1254284_1255921	1638	MSPC_Peak_2676	23.58	23.379	108.59	Exon (AIPGENE1266/AIPGENE1266_gene, exon 2 of 4)	1253700	1259649	5950	2	AIPGENE1266	3728
scaffold261size320367_225593_227523	1931	MSPC_Peak_2677	34.03	33.314	156.714	Exon (AIPGENE21875/AIPGENE21875_gene, exon 5 of 6)	219366	227243	7878	1	AIPGENE21875	6227
scaffold43size845203_646199_647351	1153	MSPC_Peak_2678	21.66	21.566	99.748	Exon (AIPGENE14617/AIPGENE14617_gene, exon 6 of 11)	638871	651076	12206	2	AIPGENE14617	3725
scaffold342size235528_38384_39279	896	MSPC_Peak_2679	26.72	26.351	123.05	Exon (AIPGENE14181/AIPGENE14181_gene, exon 2 of 2)	42346	52071	9726	1	AIPGENE14186	-3067
scaffold5size1497922_315449_316896	1448	MSPC_Peak_268	32.04	31.404	147.55	Exon (AIPGENE27071/AIPGENE27071_gene, exon 2 of 2)	315319	319006	3688	2	AIPGENE27071	2110
scaffold172size437090_3837_4390	554	MSPC_Peak_2680	43.47	42.437	200.187	Intron (AIPGENE18383/AIPGENE18383_gene, intron 3 of 4)	1	10796	10796	2	AIPGENE18383	6406
scaffold174size436513_266752_268473	1722	MSPC_Peak_2681	29.9	29.363	137.695	Exon (AIPGENE4769/AIPGENE4769_gene, exon 1 of 2)	265486	270001	4516	1	AIPGENE4769	1266
scaffold26size1018280_89525_90179	655	MSPC_Peak_2682	20.91	20.858	96.294	Exon (AIPGENE26402/AIPGENE26402_gene, exon 3 of 3)	89109	92076	2968	2	AIPGENE26402	1897
scaffold2size2342127_1124350_1125391	1042	MSPC_Peak_2683	20.93	20.877	96.386	Exon (AIPGENE3169/AIPGENE3169_gene, exon 20 of 24)	1115010	1126578	11569	1	AIPGENE3169	9340
scaffold147size471477_61195_62699	1505	MSPC_Peak_2684	28.42	27.963	130.879	Promoter (<=1kb)	59937	61306	1370	2	AIPGENE3767	0
scaffold70size725680_187286_188541	1256	MSPC_Peak_2685	23.96	23.735	110.34	Exon (AIPGENE3888/AIPGENE3888_gene, exon 2 of 2)	190666	214879	24214	1	AIPGENE3871	-2125
scaffold1152size13797_4590_5624	1035	MSPC_Peak_2686	23.68	23.471	109.05	Promoter (<=1kb)	4856	7600	2745	1	AIPGENE18138	0
scaffold355size224499_182504_185429	2926	MSPC_Peak_2687	26.34	25.989	121.3	Exon (AIPGENE10735/AIPGENE10735_gene, exon 6 of 6)	179856	183871	4016	1	AIPGENE10735	2648
scaffold156size454993_324230_325324	1095	MSPC_Peak_2688	41.74	40.77	192.22	Intron (AIPGENE20403/AIPGENE20403_gene, intron 6 of 6)	317438	336666	19229	2	AIPGENE20403	11342
scaffold259size321497_296749_297844	1096	MSPC_Peak_2689	24.71	24.446	113.794	Intron (AIPGENE13349/AIPGENE13349_gene, intron 8 of 15)	281746	315263	33518	1	AIPGENE13349	15003
scaffold83size671421_643927_645921	1995	MSPC_Peak_269	51.713	50.387	247.804	Exon (AIPGENE21137/AIPGENE21137_gene, exon 21 of 21)	628823	640784	11962	1	AIPGENE21151	15104
scaffold55size780696_214250_216632	2383	MSPC_Peak_2690	51.21	49.907	235.831	Exon (AIPGENE24537/AIPGENE24537_gene, exon 6 of 8)	209916	223796	13881	2	AIPGENE24537	7164
scaffold291size284740_157537_159349	1813	MSPC_Peak_2691	24.01	23.782	110.57	Promoter (<=1kb)	159946	161949	2004	1	AIPGENE23870	-597
scaffold312size264425_48946_49966	1021	MSPC_Peak_2692	20.18	20.17	92.932	Exon (AIPGENE22108/AIPGENE22108_gene, exon 48 of 53)	64280	66516	2237	2	AIPGENE22103	16550
scaffold261size320367_170090_170717	628	MSPC_Peak_2693	33.21	32.524	152.938	Distal Intergenic	159095	166136	7042	2	AIPGENE21885	-3954
scaffold250size334236_106366_108117	1752	MSPC_Peak_2694	22.22	22.092	102.327	Promoter (<=1kb)	99129	106106	6978	2	AIPGENE26761	-260
scaffold342size235528_24152_26045	1894	MSPC_Peak_2695	49.393	48.153	237.028	Promoter (<=1kb)	24486	34698	10213	1	AIPGENE14172	0
scaffold43size845203_595609_597061	1453	MSPC_Peak_2696	48.54	47.337	223.535	Exon (AIPGENE14659/AIPGENE14659_gene, exon 10 of 12)	588308	592411	4104	2	AIPGENE14605	-3198
scaffold313size264391_182510_184019	1510	MSPC_Peak_2697	22.07	21.951	101.636	Intron (AIPGENE22868/AIPGENE22868_gene, intron 2 of 10)	167168	186286	19119	2	AIPGENE22868	2267
scaffold2size2342127_1122962_1123933	972	MSPC_Peak_2698	21.98	21.867	101.222	Exon (AIPGENE3169/AIPGENE3169_gene, exon 18 of 24)	1115010	1126578	11569	1	AIPGENE3169	7952
scaffold26size1018280_42092_44599	2508	MSPC_Peak_2699	33.37	32.677	153.675	Promoter (1-2kb)	39533	40956	1424	2	AIPGENE26411	-1136
scaffold2016size4386_1_1203	1203	MSPC_Peak_27	35.39	34.623	162.977	Intergenic	NA	NA	NA	NA	NA	NA
scaffold7size1443125_1402586_1403943	1358	MSPC_Peak_270	21.52	21.435	99.103	Distal Intergenic	1395600	1402140	6541	1	AIPGENE16986	6986
scaffold8size1436206_1212177_1212860	684	MSPC_Peak_2700	21.42	21.339	98.643	Intron (AIPGENE1289/AIPGENE1289_gene, intron 6 of 8)	1202609	1217429	14821	2	AIPGENE1289	4569
scaffold355size224499_161852_162630	779	MSPC_Peak_2701	39.3	38.408	180.983	Intron (AIPGENE10736/AIPGENE10736_gene, intron 2 of 3)	148467	155896	7430	2	AIPGENE10746	-5956
scaffold259size321497_292278_293317	1040	MSPC_Peak_2702	26.34	25.989	121.3	Intron (AIPGENE13349/AIPGENE13349_gene, intron 8 of 15)	281746	315263	33518	1	AIPGENE13349	10532
scaffold174size436513_166983_167918	936	MSPC_Peak_2703	26.69	26.322	122.912	Distal Intergenic	157449	161576	4128	2	AIPGENE4744	-5407
scaffold607size90377_46338_47630	1293	MSPC_Peak_2704	40.62	39.69	187.062	Exon (AIPGENE7007/AIPGENE7007_gene, exon 4 of 4)	44945	56366	11422	2	AIPGENE7007	8736
scaffold55size780696_185430_186358	929	MSPC_Peak_2705	26.97	26.587	124.201	Exon (AIPGENE24544/AIPGENE24544_gene, exon 1 of 11)	171415	186446	15032	2	AIPGENE24544	88
scaffold345size233391_212981_214891	1911	MSPC_Peak_2706	31.15	30.554	143.451	Exon (AIPGENE28037/AIPGENE28037_gene, exon 4 of 5)	209806	212105	2300	1	AIPGENE28045	3175
scaffold261size320367_91739_92778	1040	MSPC_Peak_2707	28.26	27.814	130.142	Promoter (1-2kb)	94286	99194	4909	1	AIPGENE21898	-1508
scaffold384size206353_84078_85394	1317	MSPC_Peak_2708	43.753	42.708	210.825	Exon (AIPGENE6057/AIPGENE6057_gene, exon 2 of 3)	69496	82056	12561	2	AIPGENE6056	-2022
scaffold250size334236_66644_67789	1146	MSPC_Peak_2709	29.27	28.762	134.793	Exon (AIPGENE26771/AIPGENE26771_gene, exon 3 of 34)	34401	69646	35246	2	AIPGENE26771	1857
scaffold48size818374_785881_786692	812	MSPC_Peak_271	26.16	25.818	120.471	Distal Intergenic	789496	798849	9354	1	AIPGENE6818	-2804
scaffold43size845203_543723_544543	821	MSPC_Peak_2710	26.61	26.247	122.544	Promoter (1-2kb)	532538	542106	9569	2	AIPGENE14653	-1617
scaffold47size820581_800591_802560	1970	MSPC_Peak_2711	28.33	27.88	130.464	Exon (AIPGENE13813/AIPGENE13813_gene, exon 3 of 3)	808399	821283	12885	1	AIPGENE13904	-5839
scaffold2size2342127_1095717_1098157	2441	MSPC_Peak_2712	21.49	21.405	98.965	Intron (AIPGENE3092/AIPGENE3092_gene, intron 1 of 2)	1094518	1103834	9317	1	AIPGENE3092	1199
scaffold291size284740_140779_142635	1857	MSPC_Peak_2713	24.3	24.057	111.906	Exon (AIPGENE23879/AIPGENE23879_gene, exon 1 of 2)	140586	144095	3510	1	AIPGENE23879	193
scaffold313size264391_151656_152536	881	MSPC_Peak_2714	28.66	28.187	131.984	Promoter (1-2kb)	144885	149846	4962	2	AIPGENE22866	-1810
scaffold156size454993_300006_302393	2388	MSPC_Peak_2715	32.76	32.092	150.865	Promoter (<=1kb)	297485	300786	3302	2	AIPGENE20392	0
scaffold77size703728_677526_678442	917	MSPC_Peak_2716	20.72	20.679	95.419	Promoter (<=1kb)	673067	677702	4636	2	AIPGENE10878	0
scaffold26size1018280_12964_14934	1971	MSPC_Peak_2717	20.26	20.245	93.301	Promoter (<=1kb)	9180	14686	5507	2	AIPGENE26415	0
scaffold355size224499_141013_141759	747	MSPC_Peak_2718	22.55	22.402	103.847	Exon (AIPGENE10742/AIPGENE10742_gene, exon 3 of 5)	136014	144256	8243	2	AIPGENE10742	2497
scaffold8size1436206_1193322_1194344	1023	MSPC_Peak_2719	24.29	24.048	111.86	Exon (AIPGENE1186/AIPGENE1186_gene, exon 9 of 15)	1183530	1190959	7430	2	AIPGENE1317	-2363
scaffold209size382229_237442_239671	2230	MSPC_Peak_272	57.64	56.14	265.442	Promoter (<=1kb)	239805	241127	1323	1	AIPGENE28792	-134
scaffold259size321497_270983_271949	967	MSPC_Peak_2720	26.35	25.999	121.346	Exon (AIPGENE13345/AIPGENE13345_gene, exon 1 of 9)	270776	275920	5145	1	AIPGENE13345	207
scaffold55size780696_169198_170893	1696	MSPC_Peak_2721	24.89	24.615	114.623	Exon (AIPGENE24548/AIPGENE24548_gene, exon 2 of 3)	166725	171326	4602	2	AIPGENE24548	433
scaffold261size320367_65669_66771	1103	MSPC_Peak_2722	27.08	26.69	124.708	Promoter (<=1kb)	62189	65506	3318	2	AIPGENE21876	-163
scaffold345size233391_202601_203245	645	MSPC_Peak_2723	23.28	23.096	107.208	Exon (AIPGENE28046/AIPGENE28046_gene, exon 4 of 12)	199496	208425	8930	1	AIPGENE28047	3105
scaffold323size256734_212343_213484	1142	MSPC_Peak_2724	38.51	37.64	177.345	Exon (AIPGENE884/AIPGENE884_gene, exon 8 of 8)	206856	213600	6745	1	AIPGENE884	5487
scaffold250size334236_49627_50685	1059	MSPC_Peak_2725	20.68	20.64	95.235	Intron (AIPGENE26771/AIPGENE26771_gene, intron 27 of 33)	34401	69646	35246	2	AIPGENE26771	18961
scaffold384size206353_10862_11868	1007	MSPC_Peak_2726	20.15	20.141	92.794	Exon (AIPGENE6054/AIPGENE6054_gene, exon 3 of 9)	8896	14561	5666	1	AIPGENE6054	1966
scaffold43size845203_516306_517382	1077	MSPC_Peak_2727	30.75	30.172	141.609	Distal Intergenic	493436	495848	2413	1	AIPGENE14655	22870
scaffold607size90377_21205_23369	2165	MSPC_Peak_2728	20.58	20.546	94.774	Exon (AIPGENE7009/AIPGENE7009_gene, exon 3 of 3)	8693	14216	5524	2	AIPGENE7012	-6989
scaffold291size284740_128031_130392	2362	MSPC_Peak_2729	46.85	45.702	215.752	Promoter (<=1kb)	130156	137283	7128	1	AIPGENE23878	0
scaffold86size648568_637093_639285	2193	MSPC_Peak_273	44.892	43.806	216.121	Promoter (<=1kb)	632646	638114	5469	2	AIPGENE3502	0
scaffold2size2342127_1089225_1091517	2293	MSPC_Peak_2730	53.06	51.691	244.35	Promoter (<=1kb)	1089633	1091200	1568	2	AIPGENE3036	0
scaffold313size264391_113146_114473	1328	MSPC_Peak_2731	28.01	27.576	128.991	Exon (AIPGENE22860/AIPGENE22860_gene, exon 8 of 8)	124535	128936	4402	2	AIPGENE22870	14463
scaffold47size820581_740735_742689	1955	MSPC_Peak_2732	22.82	22.657	105.09	Promoter (<=1kb)	741059	745818	4760	1	AIPGENE13868	0
scaffold77size703728_667346_670099	2754	MSPC_Peak_2733	25.05	24.768	115.36	Promoter (<=1kb)	668322	672657	4336	1	AIPGENE10876	0
scaffold8size1436206_1120820_1123658	2839	MSPC_Peak_2734	41.43	40.474	190.792	Exon (AIPGENE1252/AIPGENE1252_gene, exon 9 of 15)	1115370	1117949	2580	2	AIPGENE1193	-2871
scaffold261size320367_24597_26044	1448	MSPC_Peak_2735	27.38	26.974	126.09	Promoter (<=1kb)	13140	26016	12877	2	AIPGENE21888	0
scaffold259size321497_245935_247964	2030	MSPC_Peak_2736	26.58	26.218	122.405	Exon (AIPGENE13347/AIPGENE13347_gene, exon 4 of 10)	238808	257169	18362	1	AIPGENE13347	7127
scaffold355size224499_120514_122140	1627	MSPC_Peak_2737	43.24	42.212	199.128	Exon (AIPGENE10731/AIPGENE10731_gene, exon 4 of 4)	113414	118236	4823	2	AIPGENE10738	-2278
scaffold55size780696_160307_162608	2302	MSPC_Peak_2738	51.41	50.103	236.752	Promoter (<=1kb)	158743	161726	2984	2	AIPGENE24496	0
scaffold345size233391_173007_173865	859	MSPC_Peak_2739	20.09	20.085	92.518	Distal Intergenic	176958	181406	4449	2	AIPGENE28054	7541
scaffold10size1280550_89944_91760	1817	MSPC_Peak_274	22.21	22.082	102.281	Exon (AIPGENE19379/AIPGENE19379_gene, exon 2 of 5)	83598	93859	10262	2	AIPGENE19379	2099
scaffold156size454993_297427_299046	1620	MSPC_Peak_2740	36.73	35.911	169.148	Exon (AIPGENE20392/AIPGENE20392_gene, exon 2 of 2)	297485	300786	3302	2	AIPGENE20392	1740
scaffold323size256734_135613_137009	1397	MSPC_Peak_2741	27.8	27.375	128.024	Promoter (<=1kb)	132849	136426	3578	2	AIPGENE887	0
scaffold384size206353_9593_10535	943	MSPC_Peak_2742	24.42	24.171	112.458	Exon (AIPGENE6054/AIPGENE6054_gene, exon 2 of 9)	8896	14561	5666	1	AIPGENE6054	697
scaffold520size123428_111646_112724	1079	MSPC_Peak_2743	29	28.507	133.55	Promoter (<=1kb)	110786	112046	1261	2	AIPGENE15246	0
scaffold75size706631_642740_643915	1176	MSPC_Peak_2744	35.78	34.997	164.773	Intron (AIPGENE26254/AIPGENE26254_gene, intron 12 of 81)	599936	659070	59135	2	AIPGENE26254	15155
scaffold291size284740_29396_30979	1584	MSPC_Peak_2745	54.47	53.058	250.844	Intron (AIPGENE23892/AIPGENE23892_gene, intron 4 of 4)	27541	34406	6866	2	AIPGENE23892	3427
scaffold43size845203_371033_372327	1295	MSPC_Peak_2746	20.83	20.783	95.926	Promoter (1-2kb)	373926	378351	4426	1	AIPGENE14640	-1599
scaffold77size703728_632192_634383	2192	MSPC_Peak_2747	36.78	35.96	169.378	Promoter (<=1kb)	631745	634232	2488	2	AIPGENE10871	0
scaffold261size320367_3927_5854	1928	MSPC_Peak_2748	37.08	36.255	170.76	Exon (AIPGENE21877/AIPGENE21877_gene, exon 1 of 2)	3896	10699	6804	1	AIPGENE21877	31
scaffold2size2342127_1067388_1068175	788	MSPC_Peak_2749	25.68	25.362	118.261	Exon (AIPGENE3010/AIPGENE3010_gene, exon 2 of 2)	1065331	1072210	6880	2	AIPGENE3010	4035
scaffold704size54653_1037_1936	900	MSPC_Peak_275	20.63	20.593	95.005	Promoter (1-2kb)	3726	4669	944	1	AIPGENE26019	-1790
scaffold8size1436206_1031294_1033294	2001	MSPC_Peak_2750	23.94	23.717	110.248	Exon (AIPGENE1191/AIPGENE1191_gene, exon 1 of 2)	1030959	1034177	3219	1	AIPGENE1191	335
scaffold313size264391_108814_109859	1046	MSPC_Peak_2751	24.44	24.19	112.55	Intron (AIPGENE22860/AIPGENE22860_gene, intron 7 of 7)	97826	115140	17315	1	AIPGENE22860	10988
scaffold259size321497_244861_245583	723	MSPC_Peak_2752	21.12	21.056	97.261	Exon (AIPGENE13347/AIPGENE13347_gene, exon 2 of 10)	238808	257169	18362	1	AIPGENE13347	6053
scaffold47size820581_619414_620555	1142	MSPC_Peak_2753	22.8	22.638	104.998	Exon (AIPGENE13839/AIPGENE13839_gene, exon 10 of 10)	622669	642173	19505	1	AIPGENE13906	-2114
scaffold55size780696_137772_138839	1068	MSPC_Peak_2754	23.02	22.848	106.011	Downstream (2-3kb)	130051	133826	3776	2	AIPGENE24518	-3946
scaffold296size280873_275147_276339	1193	MSPC_Peak_2755	22.59	22.439	104.031	Distal Intergenic	260636	267052	6417	1	AIPGENE20637	14511
scaffold156size454993_292609_293377	769	MSPC_Peak_2756	23.66	23.454	108.958	Promoter (1-2kb)	286729	291586	4858	2	AIPGENE20398	-1023
scaffold323size256734_46243_47748	1506	MSPC_Peak_2757	43.72	42.677	201.338	Distal Intergenic	54226	56164	1939	1	AIPGENE888	-6478
scaffold355size224499_105132_106164	1033	MSPC_Peak_2758	26.28	25.931	121.024	Distal Intergenic	113414	118236	4823	2	AIPGENE10738	12072
scaffold43size845203_240232_241204	973	MSPC_Peak_2759	25.87	25.541	119.136	Intron (AIPGENE14600/AIPGENE14600_gene, intron 1 of 1)	230476	246471	15996	1	AIPGENE14600	9756
scaffold276size502973_277016_278405	1390	MSPC_Peak_276	54.234	52.827	259.501	Distal Intergenic	269826	273616	3791	1	AIPGENE5345	7190
scaffold520size123428_99732_100888	1157	MSPC_Peak_2760	20.12	20.113	92.656	Distal Intergenic	96496	98740	2245	1	AIPGENE15240	3236
scaffold345size233391_165181_167414	2234	MSPC_Peak_2761	22.28	22.148	102.603	Distal Intergenic	145395	161866	16472	2	AIPGENE28048	-3315
scaffold106size587743_581240_582350	1111	MSPC_Peak_2762	26.48	26.123	121.945	Promoter (<=1kb)	583172	588549	5378	1	AIPGENE396	-822
scaffold8size1436206_898488_902894	4407	MSPC_Peak_2763	44.2	43.136	203.549	Promoter (1-2kb)	903899	910268	6370	1	AIPGENE1206	-1005
scaffold77size703728_615913_617108	1196	MSPC_Peak_2764	23.62	23.417	108.774	Intron (AIPGENE10912/AIPGENE10912_gene, intron 1 of 1)	613292	619449	6158	1	AIPGENE10912	2621
scaffold714size52269_43330_43936	607	MSPC_Peak_2765	22.97	22.8	105.781	Exon (AIPGENE6078/AIPGENE6078_gene, exon 2 of 2)	43127	47076	3950	2	AIPGENE6078	3140
scaffold47size820581_588094_589791	1698	MSPC_Peak_2766	24.33	24.086	112.044	Promoter (<=1kb)	581372	587127	5756	2	AIPGENE13922	-967
scaffold2size2342127_1033577_1035360	1784	MSPC_Peak_2767	20.53	20.5	94.544	Exon (AIPGENE3211/AIPGENE3211_gene, exon 24 of 32)	1031010	1045132	14123	2	AIPGENE3211	9772
scaffold259size321497_180262_181397	1136	MSPC_Peak_2768	21.89	21.783	100.807	Promoter (<=1kb)	175798	181186	5389	2	AIPGENE13350	0
scaffold313size264391_102967_103728	762	MSPC_Peak_2769	20.77	20.726	95.649	Exon (AIPGENE22860/AIPGENE22860_gene, exon 7 of 8)	97826	115140	17315	1	AIPGENE22860	5141
scaffold201size406315_328595_329913	1319	MSPC_Peak_277	23.14	22.963	106.564	Distal Intergenic	335116	342898	7783	1	AIPGENE9712	-5203
scaffold296size280873_251459_252342	884	MSPC_Peak_2770	28.9	28.415	133.089	Exon (AIPGENE20631/AIPGENE20631_gene, exon 3 of 11)	250426	260457	10032	1	AIPGENE20631	1033
scaffold156size454993_266416_267512	1097	MSPC_Peak_2771	28.12	27.681	129.497	Exon (AIPGENE20399/AIPGENE20399_gene, exon 5 of 11)	252166	256836	4671	2	AIPGENE20407	-9580
scaffold75size706631_629001_630325	1325	MSPC_Peak_2772	44.04	42.982	202.812	Intron (AIPGENE26254/AIPGENE26254_gene, intron 14 of 81)	599936	659070	59135	2	AIPGENE26254	28745
scaffold355size224499_50394_50949	556	MSPC_Peak_2773	22.05	21.933	101.544	Intron (AIPGENE10752/AIPGENE10752_gene, intron 2 of 2)	54423	58313	3891	1	AIPGENE10749	-3474
scaffold376size210758_142762_143550	789	MSPC_Peak_2774	29.62	29.097	136.405	Exon (AIPGENE28970/AIPGENE28970_gene, exon 2 of 3)	141526	147688	6163	1	AIPGENE28970	1236
scaffold323size256734_20528_22099	1572	MSPC_Peak_2775	26.73	26.36	123.096	Exon (AIPGENE890/AIPGENE890_gene, exon 4 of 7)	16486	23494	7009	1	AIPGENE890	4042
scaffold345size233391_70807_72116	1310	MSPC_Peak_2776	20.12	20.113	92.656	Exon (AIPGENE28049/AIPGENE28049_gene, exon 25 of 25)	55713	72248	16536	1	AIPGENE28049	15094
scaffold520size123428_84399_85982	1584	MSPC_Peak_2777	34.18	33.455	157.405	Distal Intergenic	73947	81946	8000	2	AIPGENE15250	-2453
scaffold55size780696_117720_119273	1554	MSPC_Peak_2778	20.87	20.819	96.11	Distal Intergenic	122626	126635	4010	1	AIPGENE24538	-3353
scaffold8size1436206_888067_889489	1423	MSPC_Peak_2779	20.72	20.679	95.419	Promoter (1-2kb)	881246	886239	4994	2	AIPGENE1355	-1828
scaffold62size746220_287425_289957	2533	MSPC_Peak_278	24.28	24.039	111.814	Promoter (<=1kb)	287456	290018	2563	1	AIPGENE11179	0
scaffold77size703728_604487_605650	1164	MSPC_Peak_2780	21.66	21.566	99.748	Exon (AIPGENE10895/AIPGENE10895_gene, exon 11 of 13)	604364	613042	8679	2	AIPGENE10895	7392
scaffold47size820581_324974_326291	1318	MSPC_Peak_2781	32.31	31.665	148.793	Exon (AIPGENE13886/AIPGENE13886_gene, exon 16 of 18)	318538	321957	3420	2	AIPGENE13870	-3017
scaffold106size587743_572626_574025	1400	MSPC_Peak_2782	22.61	22.459	104.123	Exon (AIPGENE386/AIPGENE386_gene, exon 2 of 5)	571230	574432	3203	2	AIPGENE386	407
scaffold313size264391_68977_70313	1337	MSPC_Peak_2783	22.34	22.202	102.88	Promoter (<=1kb)	59699	68256	8558	2	AIPGENE22861	-721
scaffold43size845203_218912_219658	747	MSPC_Peak_2784	22.3	22.166	102.695	Exon (AIPGENE14661/AIPGENE14661_gene, exon 2 of 2)	216758	220366	3609	2	AIPGENE14661	708
scaffold156size454993_263502_265925	2424	MSPC_Peak_2785	43.21	42.184	198.989	Exon (AIPGENE20399/AIPGENE20399_gene, exon 6 of 11)	252166	256836	4671	2	AIPGENE20407	-6666
scaffold75size706631_602797_603932	1136	MSPC_Peak_2786	21.87	21.764	100.715	Exon (AIPGENE26254/AIPGENE26254_gene, exon 76 of 82)	588750	599681	10932	1	AIPGENE26198	14047
scaffold2size2342127_1013898_1016168	2271	MSPC_Peak_2787	21.31	21.236	98.136	Exon (AIPGENE3003/AIPGENE3003_gene, exon 20 of 32)	998040	1026407	28368	1	AIPGENE3003	15858
scaffold296size280873_239477_241103	1627	MSPC_Peak_2788	21.28	21.208	97.998	Exon (AIPGENE20638/AIPGENE20638_gene, exon 10 of 14)	225527	247446	21920	2	AIPGENE20638	6343
scaffold376size210758_107339_108485	1147	MSPC_Peak_2789	28.67	28.197	132.03	Exon (AIPGENE28966/AIPGENE28966_gene, exon 2 of 2)	106266	108831	2566	1	AIPGENE28966	1073
scaffold5size1497922_299208_301131	1924	MSPC_Peak_279	22.99	22.82	105.873	Promoter (<=1kb)	294740	301126	6387	2	AIPGENE26999	0
scaffold259size321497_167836_171077	3242	MSPC_Peak_2790	57.88	56.368	266.547	Promoter (<=1kb)	160473	166897	6425	2	AIPGENE13346	-939
scaffold55size780696_23869_25137	1269	MSPC_Peak_2791	22.54	22.392	103.801	Promoter (<=1kb)	24986	27552	2567	1	AIPGENE24497	0
scaffold323size256734_1466_2343	878	MSPC_Peak_2792	22.4	22.259	103.156	Exon (AIPGENE883/AIPGENE883_gene, exon 11 of 14)	1	7771	7771	2	AIPGENE883	5428
scaffold520size123428_74352_75364	1013	MSPC_Peak_2793	32.43	31.779	149.346	Exon (AIPGENE15250/AIPGENE15250_gene, exon 5 of 5)	68859	70876	2018	2	AIPGENE15254	-3476
scaffold77size703728_481727_483054	1328	MSPC_Peak_2794	30.09	29.545	138.57	Exon (AIPGENE10893/AIPGENE10893_gene, exon 27 of 37)	472332	490789	18458	1	AIPGENE10893	9395
scaffold47size820581_309003_310062	1060	MSPC_Peak_2795	23.88	23.66	109.971	Exon (AIPGENE13835/AIPGENE13835_gene, exon 7 of 7)	298325	305907	7583	2	AIPGENE13828	-3096
scaffold500size130340_70623_71541	919	MSPC_Peak_2796	20.21	20.198	93.07	Distal Intergenic	76916	80548	3633	1	AIPGENE13501	-5375
scaffold8size1436206_740739_743019	2281	MSPC_Peak_2797	24.99	24.711	115.083	Promoter (<=1kb)	736863	741556	4694	2	AIPGENE1332	0
[truncated: 3,662 more rows]

## Sheet: ST2
Supplementary Table ST2. Description of all the peaks estimated from three replicates for H3K36me3, using Multiple Sample Peak Calling (MSPC) program
chr_start_stop	peak_size	Peak names	(p-value):-log10	(Adjusted p-value):-log10	xSqrd	annotation	geneStart	geneEnd	geneLength	geneStrand	transcriptId: Nearest TSS	distanceToTSS
scaffold2157size3754_1921_3228	1308	MSPC_Peak_1	43.941	43.079	211.7	Intergenic	NA	NA	NA	NA	NA	NA
scaffold545size114469_41206_42926	1721	MSPC_Peak_10	48.599	47.627	233.344	Exon (AIPGENE2723/AIPGENE2723_gene, exon 2 of 9)	40846	49314	8469	1	AIPGENE2723	360
scaffold431size172855_113843_115901	2059	MSPC_Peak_100	25.86	25.563	119.09	Intron (AIPGENE21823/AIPGENE21823_gene, intron 3 of 11)	108566	133903	25338	1	AIPGENE21823	5277
scaffold152size459678_117279_121909	4631	MSPC_Peak_1000	24.21	23.992	111.491	Exon (AIPGENE28115/AIPGENE28115_gene, exon 20 of 20)	96796	98672	1877	1	AIPGENE28097	20483
scaffold49size814391_131314_133194	1881	MSPC_Peak_1001	40.05	39.278	184.437	Exon (AIPGENE21050/AIPGENE21050_gene, exon 5 of 5)	128625	132879	4255	1	AIPGENE21050	2689
scaffold40size871389_470662_471573	912	MSPC_Peak_1002	24.01	23.801	110.57	Promoter (<=1kb)	471186	475884	4699	1	AIPGENE14328	0
scaffold389size202377_89111_89795	685	MSPC_Peak_1003	50.08	49.074	230.627	Exon (AIPGENE4802/AIPGENE4802_gene, exon 19 of 19)	94956	97743	2788	1	AIPGENE4797	-5161
scaffold116size557757_131024_132236	1213	MSPC_Peak_1004	23.33	23.156	107.439	Exon (AIPGENE15951/AIPGENE15951_gene, exon 4 of 37)	112986	134036	21051	2	AIPGENE15951	1800
scaffold35size915306_208273_210356	2084	MSPC_Peak_1005	63.25	61.966	291.277	Exon (AIPGENE12916/AIPGENE12916_gene, exon 14 of 18)	214767	220125	5359	1	AIPGENE13026	-4411
scaffold21size1760220_882868_885323	2456	MSPC_Peak_1006	27.32	26.96	125.813	Exon (AIPGENE19057/AIPGENE19057_gene, exon 2 of 8)	880985	887074	6090	1	AIPGENE19057	1883
scaffold27size973139_146812_147736	925	MSPC_Peak_1007	26.01	25.707	119.78	Exon (AIPGENE9262/AIPGENE9262_gene, exon 5 of 11)	130017	141666	11650	2	AIPGENE9258	-5146
scaffold246size342909_305077_306076	1000	MSPC_Peak_1008	24.76	24.515	114.024	Exon (AIPGENE20490/AIPGENE20490_gene, exon 1 of 4)	297816	306826	9011	2	AIPGENE20490	750
scaffold194size407781_187309_188530	1222	MSPC_Peak_1009	51.89	50.838	238.962	Distal Intergenic	160886	175856	14971	1	AIPGENE2010	26423
scaffold484size247383_101009_102759	1751	MSPC_Peak_101	23.62	23.432	108.774	Exon (AIPGENE23620/AIPGENE23620_gene, exon 4 of 11)	96018	104246	8229	2	AIPGENE23620	1487
scaffold389size202377_2_2982	2981	MSPC_Peak_1010	25.62	25.333	117.984	Promoter (<=1kb)	696	2960	2265	1	AIPGENE4786	0
scaffold40size871389_452463_453658	1196	MSPC_Peak_1011	39.97	39.2	184.069	Exon (AIPGENE14415/AIPGENE14415_gene, exon 3 of 13)	451056	457718	6663	1	AIPGENE14415	1407
scaffold641size77813_62691_63598	908	MSPC_Peak_1012	25.18	24.913	115.958	Promoter (1-2kb)	65056	74980	9925	1	AIPGENE28329	-1458
scaffold42size856788_102808_104013	1206	MSPC_Peak_1013	52.279	51.217	250.429	Exon (AIPGENE10694/AIPGENE10694_gene, exon 2 of 9)	92058	104566	12509	2	AIPGENE10694	553
scaffold20size1056720_848528_850035	1508	MSPC_Peak_1014	24.5	24.267	112.827	Exon (AIPGENE2660/AIPGENE2660_gene, exon 4 of 12)	846959	853579	6621	1	AIPGENE2660	1569
scaffold175size435032_223499_225498	2000	MSPC_Peak_1015	25.37	25.096	116.833	Promoter (<=1kb)	224596	233501	8906	1	AIPGENE23746	0
scaffold152size459678_96003_97063	1061	MSPC_Peak_1016	25.01	24.752	115.175	Promoter (<=1kb)	96796	98672	1877	1	AIPGENE28097	0
scaffold49size814391_97902_99061	1160	MSPC_Peak_1017	21.42	21.342	98.643	Exon (AIPGENE21102/AIPGENE21102_gene, exon 2 of 3)	96116	99148	3033	1	AIPGENE21102	1786
scaffold22size1050306_1000157_1001050	894	MSPC_Peak_1018	20.28	20.265	93.393	Promoter (1-2kb)	993700	998987	5288	2	AIPGENE17605	-1170
scaffold27size973139_95845_96927	1083	MSPC_Peak_1019	22.76	22.616	104.814	Promoter (<=1kb)	96848	108383	11536	1	AIPGENE9267	0
scaffold240size350968_171419_172529	1111	MSPC_Peak_102	27.15	26.798	125.03	Distal Intergenic	167996	171103	3108	1	AIPGENE9490	3423
scaffold40size871389_352266_354271	2006	MSPC_Peak_1020	22.43	22.3	103.294	Promoter (1-2kb)	344828	350796	5969	2	AIPGENE14354	-1470
scaffold21size1760220_844376_845590	1215	MSPC_Peak_1021	48.18	47.217	221.877	Exon (AIPGENE19059/AIPGENE19059_gene, exon 6 of 24)	830210	848151	17942	2	AIPGENE19059	2561
scaffold246size342909_295514_302257	6744	MSPC_Peak_1022	74.42	72.914	342.717	Promoter (<=1kb)	291798	296556	4759	2	AIPGENE20496	0
scaffold670size68208_50132_52381	2250	MSPC_Peak_1023	22.41	22.281	103.202	Exon (AIPGENE26010/AIPGENE26010_gene, exon 1 of 2)	48936	51849	2914	1	AIPGENE26010	1196
scaffold116size557757_41069_42413	1345	MSPC_Peak_1024	23.1	22.938	106.379	Exon (AIPGENE15981/AIPGENE15981_gene, exon 5 of 13)	32436	49724	17289	2	AIPGENE15981	7311
scaffold42size856788_61203_62020	818	MSPC_Peak_1025	20.66	20.624	95.143	Exon (AIPGENE10648/AIPGENE10648_gene, exon 2 of 2)	60928	64226	3299	2	AIPGENE10648	2206
scaffold36size913768_858100_859173	1074	MSPC_Peak_1026	32.19	31.641	148.24	Exon (AIPGENE27643/AIPGENE27643_gene, exon 6 of 20)	848541	869882	21342	2	AIPGENE27643	10709
scaffold35size915306_181725_183794	2070	MSPC_Peak_1027	30.02	29.556	138.247	Downstream (<1kb)	179559	181009	1451	1	AIPGENE12923	2166
scaffold40size871389_339287_339966	680	MSPC_Peak_1028	26.47	26.146	121.899	Distal Intergenic	335866	336917	1052	1	AIPGENE14322	3421
scaffold194size407781_186085_186733	649	MSPC_Peak_1029	25.96	25.659	119.55	Distal Intergenic	160886	175856	14971	1	AIPGENE2010	25199
scaffold109size769753_565129_565973	845	MSPC_Peak_103	23.27	23.1	107.162	Intron (AIPGENE908/AIPGENE908_gene, intron 1 of 2)	562773	567246	4474	2	AIPGENE908	1273
scaffold539size117073_59503_60327	825	MSPC_Peak_1030	23.07	22.909	106.241	Exon (AIPGENE28451/AIPGENE28451_gene, exon 2 of 5)	50586	61648	11063	1	AIPGENE28451	8917
scaffold175size435032_161355_162355	1001	MSPC_Peak_1031	29.28	28.841	134.839	Intron (AIPGENE23734/AIPGENE23734_gene, intron 2 of 41)	158869	187435	28567	1	AIPGENE23734	2486
scaffold641size77813_53338_54171	834	MSPC_Peak_1032	25.29	25.019	116.465	Exon (AIPGENE28330/AIPGENE28330_gene, exon 2 of 3)	52408	56750	4343	2	AIPGENE28330	2579
scaffold22size1050306_915268_916847	1580	MSPC_Peak_1033	114.299	112.191	537.562	Exon (AIPGENE17585/AIPGENE17585_gene, exon 3 of 11)	913010	917743	4734	2	AIPGENE17587	896
scaffold152size459678_11564_12500	937	MSPC_Peak_1034	36.5	35.817	168.089	Exon (AIPGENE28100/AIPGENE28100_gene, exon 3 of 4)	10256	15757	5502	1	AIPGENE28100	1308
scaffold21size1760220_841196_842344	1149	MSPC_Peak_1035	24.1	23.887	110.985	Exon (AIPGENE19059/AIPGENE19059_gene, exon 13 of 24)	830210	848151	17942	2	AIPGENE19059	5807
scaffold49size814391_84268_86886	2619	MSPC_Peak_1036	32.15	31.603	148.056	Exon (AIPGENE21096/AIPGENE21096_gene, exon 11 of 33)	64919	78966	14048	2	AIPGENE21009	-5302
scaffold40size871389_321072_322635	1564	MSPC_Peak_1037	20.29	20.273	93.439	Exon (AIPGENE14375/AIPGENE14375_gene, exon 2 of 2)	319116	323913	4798	1	AIPGENE14375	1956
scaffold246size342909_272943_274829	1887	MSPC_Peak_1038	56.953	55.791	272.12	Intron (AIPGENE20506/AIPGENE20506_gene, intron 3 of 9)	263019	282286	19268	2	AIPGENE20506	7457
scaffold20size1056720_809379_810851	1473	MSPC_Peak_1039	20.36	20.339	93.761	Promoter (<=1kb)	800953	808536	7584	2	AIPGENE2643	-843
scaffold1987size4510_1228_2387	1160	MSPC_Peak_104	24.86	24.609	114.485	Promoter (<=1kb)	1746	3596	1851	1	AIPGENE2425	0
scaffold126size535763_449077_450490	1414	MSPC_Peak_1040	31.3	30.787	144.142	Exon (AIPGENE25864/AIPGENE25864_gene, exon 14 of 14)	452878	460367	7490	1	AIPGENE25920	-2388
scaffold116size557757_34484_36443	1960	MSPC_Peak_1041	21.81	21.711	100.439	Exon (AIPGENE15981/AIPGENE15981_gene, exon 11 of 13)	27136	30407	3272	1	AIPGENE15970	7348
scaffold194size407781_126751_127363	613	MSPC_Peak_1042	20.25	20.236	93.255	Promoter (<=1kb)	102995	125886	22892	2	AIPGENE2027	-865
scaffold641size77813_31852_33868	2017	MSPC_Peak_1043	24.33	24.107	112.044	Exon (AIPGENE28326/AIPGENE28326_gene, exon 6 of 6)	23116	31887	8772	1	AIPGENE28326	8736
scaffold539size117073_47493_51092	3600	MSPC_Peak_1044	27.15	26.797	125.03	Promoter (<=1kb)	44803	50476	5674	2	AIPGENE28450	0
scaffold22size1050306_896533_897522	990	MSPC_Peak_1045	31.7	31.171	145.984	Promoter (<=1kb)	887666	897165	9500	2	AIPGENE17550	0
scaffold36size913768_812994_814143	1150	MSPC_Peak_1046	26.47	26.146	121.899	Exon (AIPGENE27662/AIPGENE27662_gene, exon 11 of 18)	819424	830179	10756	1	AIPGENE27641	-5281
scaffold175size435032_79207_81086	1880	MSPC_Peak_1047	25.72	25.428	118.445	Exon (AIPGENE23738/AIPGENE23738_gene, exon 1 of 12)	79136	97574	18439	1	AIPGENE23738	71
scaffold35size915306_171915_174851	2937	MSPC_Peak_1048	43.169	42.325	208.108	Promoter (<=1kb)	175671	177080	1410	1	AIPGENE12956	-820
scaffold21size1760220_809087_810478	1392	MSPC_Peak_1049	59.51	58.298	274.054	Exon (AIPGENE18954/AIPGENE18954_gene, exon 5 of 7)	806638	812496	5859	2	AIPGENE18954	2018
scaffold265size312938_252230_253123	894	MSPC_Peak_105	24.05	23.84	110.754	Exon (AIPGENE20311/AIPGENE20311_gene, exon 4 of 9)	245078	256786	11709	2	AIPGENE20311	3663
scaffold670size68208_37543_38794	1252	MSPC_Peak_1050	20.72	20.681	95.419	Promoter (<=1kb)	39246	42274	3029	1	AIPGENE26008	-452
scaffold40size871389_293348_295586	2239	MSPC_Peak_1051	20.68	20.643	95.235	Distal Intergenic	299996	302896	2901	2	AIPGENE14363	7310
scaffold246size342909_263792_266113	2322	MSPC_Peak_1052	26.58	26.251	122.405	Promoter (<=1kb)	241540	262916	21377	2	AIPGENE20516	-876
scaffold36size913768_735958_738720	2763	MSPC_Peak_1053	36.79	36.098	169.424	Exon (AIPGENE27702/AIPGENE27702_gene, exon 1 of 2)	734477	738614	4138	1	AIPGENE27702	1481
scaffold20size1056720_806322_807277	956	MSPC_Peak_1054	20.04	20.038	92.288	Intron (AIPGENE2642/AIPGENE2642_gene, intron 1 of 1)	800953	808536	7584	2	AIPGENE2642	1259
scaffold49size814391_77358_78271	914	MSPC_Peak_1055	23.41	23.233	107.807	Exon (AIPGENE21009/AIPGENE21009_gene, exon 2 of 11)	64919	78966	14048	2	AIPGENE21009	695
scaffold194size407781_120377_121544	1168	MSPC_Peak_1056	30.42	29.939	140.089	Exon (AIPGENE2027/AIPGENE2027_gene, exon 3 of 25)	102995	125886	22892	2	AIPGENE2027	4342
scaffold22size1050306_884451_886416	1966	MSPC_Peak_1057	251.676	248.337	1183.16	Exon (AIPGENE17635/AIPGENE17635_gene, exon 2 of 7)	879393	886917	7525	2	AIPGENE17635	501
scaffold462size151103_124057_125689	1633	MSPC_Peak_1058	24.52	24.286	112.919	Promoter (<=1kb)	26466	125050	98585	2	AIPGENE9581	0
scaffold132size514754_485120_486065	946	MSPC_Peak_1059	55.295	54.176	264.429	Exon (AIPGENE22893/AIPGENE22893_gene, exon 2 of 11)	473354	486987	13634	2	AIPGENE22893	922
scaffold283size294179_227781_228760	980	MSPC_Peak_106	20.25	20.236	93.255	Exon (AIPGENE25368/AIPGENE25368_gene, exon 2 of 2)	227798	229636	1839	2	AIPGENE25368	876
scaffold175size435032_68857_70897	2041	MSPC_Peak_1060	20.44	20.414	94.13	Exon (AIPGENE23740/AIPGENE23740_gene, exon 2 of 7)	66306	75073	8768	1	AIPGENE23740	2551
scaffold40size871389_266540_267776	1237	MSPC_Peak_1061	20.89	20.841	96.202	Distal Intergenic	258999	262046	3048	2	AIPGENE14350	-4494
scaffold126size535763_367159_368849	1691	MSPC_Peak_1062	26.69	26.355	122.912	Exon (AIPGENE25908/AIPGENE25908_gene, exon 9 of 9)	364345	367658	3314	1	AIPGENE25908	2814
scaffold36size913768_730759_732037	1279	MSPC_Peak_1063	27.16	26.807	125.076	Exon (AIPGENE27600/AIPGENE27600_gene, exon 4 of 6)	734477	738614	4138	1	AIPGENE27702	-2440
scaffold21size1760220_773862_774531	670	MSPC_Peak_1064	22.11	21.997	101.82	Exon (AIPGENE19015/AIPGENE19015_gene, exon 1 of 8)	772956	780017	7062	1	AIPGENE19015	906
scaffold20size1056720_781232_783011	1780	MSPC_Peak_1065	56.86	55.703	261.85	Exon (AIPGENE2626/AIPGENE2626_gene, exon 2 of 8)	777434	785512	8079	2	AIPGENE2626	2501
scaffold39size882683_796314_797204	891	MSPC_Peak_1066	28.28	27.884	130.234	Distal Intergenic	786506	788887	2382	1	AIPGENE6299	9808
scaffold35size915306_93653_96031	2379	MSPC_Peak_1067	27.15	26.798	125.03	Exon (AIPGENE12959/AIPGENE12959_gene, exon 1 of 7)	92609	96171	3563	2	AIPGENE12959	140
scaffold158size451814_433250_435081	1832	MSPC_Peak_1068	22.53	22.395	103.754	Exon (AIPGENE14507/AIPGENE14507_gene, exon 3 of 7)	432096	438976	6881	1	AIPGENE14507	1154
scaffold170size439764_367398_368939	1542	MSPC_Peak_1069	36.98	36.281	170.299	Exon (AIPGENE24434/AIPGENE24434_gene, exon 2 of 6)	365393	370036	4644	2	AIPGENE24434	1097
scaffold566size105323_47811_50637	2827	MSPC_Peak_107	45.39	44.497	209.029	Exon (AIPGENE15537/AIPGENE15537_gene, exon 3 of 3)	56816	60067	3252	1	AIPGENE15533	-6179
scaffold670size68208_25783_26407	625	MSPC_Peak_1070	22.89	22.738	105.412	Exon (AIPGENE26012/AIPGENE26012_gene, exon 4 of 4)	18666	26433	7768	1	AIPGENE26012	7117
scaffold49size814391_14149_16570	2422	MSPC_Peak_1071	22.55	22.414	103.847	Exon (AIPGENE21093/AIPGENE21093_gene, exon 12 of 39)	9826	22300	12475	1	AIPGENE21093	4323
scaffold22size1050306_881708_883043	1336	MSPC_Peak_1072	42.36	41.532	195.075	Exon (AIPGENE17635/AIPGENE17635_gene, exon 6 of 7)	879393	886917	7525	2	AIPGENE17635	3874
scaffold36size913768_722595_724606	2012	MSPC_Peak_1073	38.65	37.912	177.99	Promoter (<=1kb)	717291	721742	4452	2	AIPGENE27674	-853
scaffold246size342909_210176_211140	965	MSPC_Peak_1074	25.4	25.125	116.971	Intron (AIPGENE20507/AIPGENE20507_gene, intron 6 of 6)	198276	213372	15097	1	AIPGENE20507	11900
scaffold40size871389_203216_204920	1705	MSPC_Peak_1075	21.18	21.115	97.538	Exon (AIPGENE14377/AIPGENE14377_gene, exon 17 of 17)	204381	219056	14676	2	AIPGENE14377	14136
scaffold70size725680_705934_707052	1119	MSPC_Peak_1076	39.94	39.172	183.93	Exon (AIPGENE3849/AIPGENE3849_gene, exon 1 of 3)	705366	711981	6616	1	AIPGENE3849	568
scaffold194size407781_118421_120165	1745	MSPC_Peak_1077	35.1	34.456	161.641	Exon (AIPGENE2027/AIPGENE2027_gene, exon 4 of 25)	102995	125886	22892	2	AIPGENE2027	5721
scaffold462size151103_27215_27951	737	MSPC_Peak_1078	29.62	29.17	136.405	Intron (AIPGENE9581/AIPGENE9581_gene, intron 25 of 25)	48516	52360	3845	1	AIPGENE9580	-20565
scaffold21size1760220_744214_745077	864	MSPC_Peak_1079	21.16	21.096	97.445	Exon (AIPGENE19036/AIPGENE19036_gene, exon 7 of 43)	725406	749195	23790	2	AIPGENE19036	4118
scaffold278size295944_103482_104558	1077	MSPC_Peak_108	24.56	24.325	113.103	Intron (AIPGENE14291/AIPGENE14291_gene, intron 2 of 5)	82036	116689	34654	1	AIPGENE14291	21446
scaffold132size514754_483282_484946	1665	MSPC_Peak_1080	70.36	68.923	324.02	Exon (AIPGENE22893/AIPGENE22893_gene, exon 3 of 11)	473354	486987	13634	2	AIPGENE22893	2041
scaffold126size535763_283883_285499	1617	MSPC_Peak_1081	20.38	20.357	93.853	Exon (AIPGENE25865/AIPGENE25865_gene, exon 2 of 14)	282088	294875	12788	1	AIPGENE25865	1795
scaffold20size1056720_737349_738267	919	MSPC_Peak_1082	26.63	26.299	122.636	Exon (AIPGENE2670/AIPGENE2670_gene, exon 8 of 17)	742476	751710	9235	1	AIPGENE2686	-4209
scaffold35size915306_88124_89570	1447	MSPC_Peak_1083	37.17	36.466	171.174	Exon (AIPGENE12983/AIPGENE12983_gene, exon 2 of 13)	84278	91081	6804	2	AIPGENE12983	1511
scaffold36size913768_692950_694022	1073	MSPC_Peak_1084	23.73	23.536	109.281	Exon (AIPGENE27657/AIPGENE27657_gene, exon 15 of 18)	683442	687531	4090	1	AIPGENE27686	9508
scaffold40size871389_180688_181210	523	MSPC_Peak_1085	33.01	32.432	152.017	Distal Intergenic	153603	176166	22564	2	AIPGENE14399	-4522
scaffold158size451814_418061_419475	1415	MSPC_Peak_1086	31.65	31.123	145.754	Promoter (<=1kb)	418586	422222	3637	1	AIPGENE14497	0
scaffold175size435032_12785_14976	2192	MSPC_Peak_1087	30.89	30.391	142.254	Promoter (<=1kb)	11682	12976	1295	2	AIPGENE23789	0
scaffold39size882683_790770_791532	763	MSPC_Peak_1088	20.68	20.643	95.235	Distal Intergenic	786506	788887	2382	1	AIPGENE6299	4264
scaffold246size342909_140138_141042	905	MSPC_Peak_1089	46.78	45.853	215.43	Exon (AIPGENE20495/AIPGENE20495_gene, exon 3 of 5)	137296	145301	8006	1	AIPGENE20495	2842
scaffold240size350968_140100_141045	946	MSPC_Peak_109	29.22	28.785	134.563	Distal Intergenic	154176	155541	1366	1	AIPGENE9499	-13131
scaffold170size439764_335544_336359	816	MSPC_Peak_1090	29.18	28.747	134.379	Exon (AIPGENE24409/AIPGENE24409_gene, exon 13 of 15)	342506	362755	20250	1	AIPGENE24394	-6147
scaffold22size1050306_875318_876926	1609	MSPC_Peak_1091	39.23	38.479	180.661	Exon (AIPGENE17618/AIPGENE17618_gene, exon 3 of 8)	873991	878074	4084	1	AIPGENE17618	1327
scaffold70size725680_697491_698556	1066	MSPC_Peak_1092	20.62	20.587	94.959	Exon (AIPGENE3846/AIPGENE3846_gene, exon 2 of 2)	697767	700866	3100	2	AIPGENE3846	2310
scaffold194size407781_114640_115873	1234	MSPC_Peak_1093	24.49	24.258	112.781	Exon (AIPGENE2027/AIPGENE2027_gene, exon 9 of 25)	102995	125886	22892	2	AIPGENE2027	10013
scaffold36size913768_680587_681682	1096	MSPC_Peak_1094	22.64	22.5	104.261	Exon (AIPGENE27698/AIPGENE27698_gene, exon 2 of 6)	674757	681992	7236	2	AIPGENE27698	310
scaffold21size1760220_737875_739461	1587	MSPC_Peak_1095	23.9	23.698	110.064	Exon (AIPGENE19036/AIPGENE19036_gene, exon 16 of 43)	725406	749195	23790	2	AIPGENE19036	9734
scaffold132size514754_474150_476156	2007	MSPC_Peak_1096	36.36	35.68	167.444	Exon (AIPGENE22893/AIPGENE22893_gene, exon 10 of 11)	473354	486987	13634	2	AIPGENE22893	10831
scaffold40size871389_114356_114981	626	MSPC_Peak_1097	36.98	36.281	170.299	Intron (AIPGENE14351/AIPGENE14351_gene, intron 1 of 17)	112526	129200	16675	1	AIPGENE14351	1830
scaffold126size535763_247700_248837	1138	MSPC_Peak_1098	21.54	21.456	99.195	Exon (** NO NAME ASSIGNED **/AIPGENE25907_gene, exon 1 of 1)	247939	249824	1886	2	** NO NAME ASSIGNED **	987
scaffold35size915306_74793_76302	1510	MSPC_Peak_1099	24.9	24.647	114.669	Exon (AIPGENE12904/AIPGENE12904_gene, exon 26 of 26)	76801	80261	3461	2	AIPGENE12990	3959
scaffold186size416203_347118_348632	1515	MSPC_Peak_11	21.72	21.626	100.024	Intron (AIPGENE284/AIPGENE284_gene, intron 3 of 3)	345476	350198	4723	1	AIPGENE284	1642
scaffold408size190259_38147_39414	1268	MSPC_Peak_110	26.53	26.203	122.175	Exon (AIPGENE5175/AIPGENE5175_gene, exon 7 of 12)	36207	40708	4502	1	AIPGENE5175	1940
scaffold36size913768_651600_652669	1070	MSPC_Peak_1100	20.34	20.321	93.669	Exon (AIPGENE27679/AIPGENE27679_gene, exon 2 of 25)	641207	654382	13176	2	AIPGENE27679	1713
scaffold20size1056720_699495_700918	1424	MSPC_Peak_1101	70.712	69.261	335.901	Exon (AIPGENE2638/AIPGENE2638_gene, exon 5 of 15)	695953	702026	6074	2	AIPGENE2638	1108
scaffold158size451814_352517_353900	1384	MSPC_Peak_1102	28.82	28.401	132.721	Promoter (<=1kb)	352926	357779	4854	1	AIPGENE14491	0
scaffold798size37310_34022_34949	928	MSPC_Peak_1103	21.42	21.342	98.643	Exon (AIPGENE1648/AIPGENE1648_gene, exon 2 of 2)	33540	36816	3277	2	AIPGENE1648	1867
scaffold39size882683_759410_760112	703	MSPC_Peak_1104	23.58	23.395	108.59	Distal Intergenic	768196	778530	10335	1	AIPGENE6311	-8084
scaffold70size725680_599175_600178	1004	MSPC_Peak_1105	21.08	21.021	97.077	Exon (AIPGENE3836/AIPGENE3836_gene, exon 5 of 5)	579252	594616	15365	2	AIPGENE3878	-4559
scaffold194size407781_33514_34901	1388	MSPC_Peak_1106	22.95	22.795	105.689	Exon (AIPGENE2030/AIPGENE2030_gene, exon 13 of 34)	25466	42236	16771	2	AIPGENE2030	7335
scaffold94size628691_454717_455876	1160	MSPC_Peak_1107	24.09	23.878	110.939	Exon (AIPGENE1067/AIPGENE1067_gene, exon 12 of 23)	447676	465892	18217	1	AIPGENE1067	7041
scaffold36size913768_615887_617121	1235	MSPC_Peak_1108	26.13	25.822	120.333	Exon (AIPGENE27695/AIPGENE27695_gene, exon 31 of 39)	606495	613452	6958	1	AIPGENE27692	9392
scaffold40size871389_111023_112983	1961	MSPC_Peak_1109	26.28	25.965	121.024	Promoter (<=1kb)	110597	112356	1760	2	AIPGENE14336	0
scaffold484size247383_97785_100551	2767	MSPC_Peak_111	46.73	45.805	215.2	Exon (AIPGENE23620/AIPGENE23620_gene, exon 7 of 11)	86157	94216	8060	2	AIPGENE23598	-3569
scaffold21size1760220_568860_569913	1054	MSPC_Peak_1110	20.22	20.208	93.117	Exon (AIPGENE18992/AIPGENE18992_gene, exon 28 of 30)	558726	561376	2651	1	AIPGENE18953	10134
scaffold22size1050306_868017_869140	1124	MSPC_Peak_1111	25.11	24.847	115.636	Exon (AIPGENE17555/AIPGENE17555_gene, exon 9 of 13)	865782	873877	8096	2	AIPGENE17555	4737
scaffold154size456163_438541_440715	2175	MSPC_Peak_1112	41.02	40.223	188.904	Exon (AIPGENE23459/AIPGENE23459_gene, exon 7 of 10)	433866	435802	1937	1	AIPGENE23476	4675
scaffold1268size10862_22_1212	1191	MSPC_Peak_1113	22.82	22.672	105.09	Exon (AIPGENE2843/AIPGENE2843_gene, exon 4 of 7)	1	4586	4586	2	AIPGENE2843	3374
scaffold246size342909_124004_124824	821	MSPC_Peak_1114	24.82	24.572	114.3	Intron (AIPGENE20492/AIPGENE20492_gene, intron 1 of 6)	118084	126786	8703	2	AIPGENE20492	1962
scaffold170size439764_333229_334382	1154	MSPC_Peak_1115	35.54	34.88	163.668	Exon (AIPGENE24409/AIPGENE24409_gene, exon 10 of 15)	342506	362755	20250	1	AIPGENE24394	-8124
scaffold126size535763_199974_201545	1572	MSPC_Peak_1116	22.72	22.577	104.629	Exon (AIPGENE25870/AIPGENE25870_gene, exon 3 of 8)	195406	212327	16922	2	AIPGENE25873	10782
scaffold40size871389_107771_108982	1212	MSPC_Peak_1117	32.2	31.65	148.286	Exon (AIPGENE14411/AIPGENE14411_gene, exon 4 of 7)	104496	110758	6263	1	AIPGENE14411	3275
scaffold35size915306_68318_70806	2489	MSPC_Peak_1118	45.1	44.214	207.693	Exon (AIPGENE12904/AIPGENE12904_gene, exon 10 of 26)	63421	77428	14008	1	AIPGENE12907	4897
scaffold132size514754_410700_412571	1872	MSPC_Peak_1119	21.38	21.304	98.459	Exon (AIPGENE22918/AIPGENE22918_gene, exon 4 of 24)	408836	427307	18472	1	AIPGENE22918	1864
scaffold431size172855_59501_60608	1108	MSPC_Peak_112	20.41	20.385	93.992	Promoter (<=1kb)	59526	66952	7427	1	AIPGENE21826	0
scaffold158size451814_334392_335828	1437	MSPC_Peak_1120	30.58	30.092	140.826	Exon (AIPGENE14511/AIPGENE14511_gene, exon 4 of 4)	332846	336589	3744	1	AIPGENE14511	1546
scaffold70size725680_408932_410570	1639	MSPC_Peak_1121	31.6	31.075	145.523	Intron (AIPGENE3901/AIPGENE3901_gene, intron 1 of 3)	404102	412416	8315	2	AIPGENE3901	1846
scaffold22size1050306_855977_857526	1550	MSPC_Peak_1122	20.84	20.795	95.972	Exon (AIPGENE17565/AIPGENE17565_gene, exon 9 of 28)	852689	865205	12517	1	AIPGENE17566	3288
scaffold36size913768_603738_605414	1677	MSPC_Peak_1123	43.317	42.472	208.798	Exon (AIPGENE27677/AIPGENE27677_gene, exon 5 of 18)	600649	606402	5754	2	AIPGENE27677	988
scaffold39size882683_758103_759339	1237	MSPC_Peak_1124	27.32	26.96	125.813	Distal Intergenic	768196	778530	10335	1	AIPGENE6311	-8857
scaffold154size456163_426751_427659	909	MSPC_Peak_1125	28.57	28.163	131.57	Exon (AIPGENE23452/AIPGENE23452_gene, exon 4 of 5)	424586	430132	5547	1	AIPGENE23452	2165
scaffold20size1056720_691275_692187	913	MSPC_Peak_1126	35.4	34.745	163.023	Exon (AIPGENE2701/AIPGENE2701_gene, exon 7 of 8)	691253	694572	3320	2	AIPGENE2701	2385
scaffold246size342909_52541_53581	1041	MSPC_Peak_1127	21.75	21.654	100.162	Promoter (<=1kb)	46101	52676	6576	2	AIPGENE20498	0
scaffold36size913768_569297_570674	1378	MSPC_Peak_1128	30.33	29.854	139.675	Promoter (1-2kb)	566027	567643	1617	2	AIPGENE27710	-1654
scaffold170size439764_318249_319883	1635	MSPC_Peak_1129	23.5	23.318	108.221	Exon (AIPGENE24409/AIPGENE24409_gene, exon 2 of 15)	317416	340767	23352	1	AIPGENE24409	833
scaffold240size350968_97672_98268	597	MSPC_Peak_113	22.94	22.785	105.643	Exon (AIPGENE9480/AIPGENE9480_gene, exon 6 of 7)	83822	102876	19055	2	AIPGENE9480	4608
scaffold40size871389_82738_84893	2156	MSPC_Peak_1130	24.89	24.638	114.623	Exon (AIPGENE14327/AIPGENE14327_gene, exon 5 of 21)	78966	90006	11041	2	AIPGENE14327	5113
scaffold94size628691_451945_452921	977	MSPC_Peak_1131	22.31	22.187	102.741	Exon (AIPGENE1067/AIPGENE1067_gene, exon 7 of 23)	447676	465892	18217	1	AIPGENE1067	4269
scaffold126size535763_175774_177789	2016	MSPC_Peak_1132	43.545	42.691	209.858	Exon (AIPGENE25927/AIPGENE25927_gene, exon 2 of 8)	174038	180472	6435	1	AIPGENE25927	1736
scaffold35size915306_49593_51661	2069	MSPC_Peak_1133	46.42	45.503	213.772	Promoter (1-2kb)	53111	56626	3516	1	AIPGENE13028	-1450
scaffold21size1760220_561067_562248	1182	MSPC_Peak_1134	32.26	31.708	148.563	Exon (AIPGENE18953/AIPGENE18953_gene, exon 2 of 2)	558726	561376	2651	1	AIPGENE18953	2341
scaffold70size725680_321735_322776	1042	MSPC_Peak_1135	32.83	32.258	151.188	Exon (AIPGENE3861/AIPGENE3861_gene, exon 2 of 2)	315536	324307	8772	1	AIPGENE3861	6199
scaffold385size205696_176284_178505	2222	MSPC_Peak_1136	22.11	21.997	101.82	Exon (AIPGENE7847/AIPGENE7847_gene, exon 1 of 1)	175396	179082	3687	2	AIPGENE7847	577
scaffold194size407781_16910_19559	2650	MSPC_Peak_1137	29.71	29.257	136.82	Exon (AIPGENE2026/AIPGENE2026_gene, exon 2 of 6)	16093	20840	4748	1	AIPGENE2026	817
scaffold158size451814_300289_301450	1162	MSPC_Peak_1138	32.58	32.017	150.036	Exon (AIPGENE14500/AIPGENE14500_gene, exon 1 of 5)	293623	302216	8594	2	AIPGENE14500	766
scaffold22size1050306_818519_820421	1903	MSPC_Peak_1139	64	62.697	294.731	Exon (AIPGENE17608/AIPGENE17608_gene, exon 1 of 5)	810333	820697	10365	2	AIPGENE17608	276
scaffold109size769753_524435_525050	616	MSPC_Peak_114	23.38	23.205	107.669	Exon (AIPGENE958/AIPGENE958_gene, exon 3 of 5)	519818	527286	7469	2	AIPGENE958	2236
scaffold132size514754_360531_362363	1833	MSPC_Peak_1140	39.72	38.958	182.917	Promoter (<=1kb)	333998	362166	28169	2	AIPGENE22901	0
scaffold36size913768_529532_531220	1689	MSPC_Peak_1141	39.29	38.538	180.937	Exon (AIPGENE27658/AIPGENE27658_gene, exon 5 of 8)	535876	537290	1415	2	AIPGENE27699	6070
scaffold36size913768_495264_496970	1707	MSPC_Peak_1142	27.24	26.884	125.445	Exon (AIPGENE27640/AIPGENE27640_gene, exon 13 of 15)	497187	501184	3998	2	AIPGENE27649	4214
scaffold20size1056720_683900_687575	3676	MSPC_Peak_1143	87.81	86.085	404.38	Exon (AIPGENE2667/AIPGENE2667_gene, exon 12 of 24)	682437	689555	7119	1	AIPGENE2669	1463
scaffold36size913768_362855_363694	840	MSPC_Peak_1144	22.33	22.206	102.833	Promoter (<=1kb)	351160	363642	12483	2	AIPGENE27672	0
scaffold1087size16336_2_1308	1307	MSPC_Peak_1145	22.95	22.794	105.689	Promoter (1-2kb)	2516	4780	2265	1	AIPGENE8170	-1208
scaffold126size535763_164995_168004	3010	MSPC_Peak_1146	49.04	48.058	225.838	Exon (AIPGENE25926/AIPGENE25926_gene, exon 3 of 27)	164438	173112	8675	1	AIPGENE25926	557
scaffold385size205696_167058_167737	680	MSPC_Peak_1147	25.31	25.039	116.557	Promoter (<=1kb)	167176	173766	6591	1	AIPGENE7834	0
scaffold36size913768_357574_358634	1061	MSPC_Peak_1148	47.856	46.903	229.89	Exon (AIPGENE27672/AIPGENE27672_gene, exon 12 of 21)	351160	363642	12483	2	AIPGENE27672	5008
scaffold154size456163_371609_373121	1513	MSPC_Peak_1149	20.6	20.567	94.867	Distal Intergenic	357686	363823	6138	1	AIPGENE23463	13923
scaffold265size312938_214194_215072	879	MSPC_Peak_115	24.44	24.211	112.55	Exon (AIPGENE20316/AIPGENE20316_gene, exon 2 of 17)	212436	229045	16610	1	AIPGENE20316	1758
scaffold40size871389_73789_74665	877	MSPC_Peak_1150	25.9	25.601	119.274	Exon (AIPGENE14348/AIPGENE14348_gene, exon 20 of 21)	63826	75837	12012	1	AIPGENE14349	9963
scaffold20size1056720_679306_680439	1134	MSPC_Peak_1151	24.78	24.534	114.116	Exon (AIPGENE2667/AIPGENE2667_gene, exon 5 of 24)	677427	689555	12129	1	AIPGENE2668	1879
scaffold94size628691_431663_433155	1493	MSPC_Peak_1152	25.62	25.333	117.984	Exon (AIPGENE1056/AIPGENE1056_gene, exon 1 of 2)	429292	434506	5215	2	AIPGENE1056	1351
scaffold39size882683_744429_745518	1090	MSPC_Peak_1153	22.7	22.558	104.537	Exon (AIPGENE6300/AIPGENE6300_gene, exon 20 of 20)	720280	724826	4547	2	AIPGENE6342	-19603
scaffold70size725680_301234_302413	1180	MSPC_Peak_1154	26.93	26.585	124.017	Exon (AIPGENE3876/AIPGENE3876_gene, exon 2 of 2)	294136	304004	9869	1	AIPGENE3876	7098
scaffold158size451814_287323_288504	1182	MSPC_Peak_1155	32.11	31.564	147.872	Promoter (<=1kb)	289206	293307	4102	1	AIPGENE14517	-702
scaffold40size871389_70679_71700	1022	MSPC_Peak_1156	25.43	25.153	117.109	Exon (AIPGENE14348/AIPGENE14348_gene, exon 14 of 21)	63826	75837	12012	1	AIPGENE14349	6853
scaffold132size514754_357915_358640	726	MSPC_Peak_1157	25.82	25.525	118.905	Intron (AIPGENE22901/AIPGENE22901_gene, intron 4 of 28)	333998	362166	28169	2	AIPGENE22901	3526
scaffold126size535763_156476_159325	2850	MSPC_Peak_1158	28.42	28.017	130.879	Exon (AIPGENE25866/AIPGENE25866_gene, exon 2 of 6)	156390	159688	3299	2	AIPGENE25866	363
scaffold194size407781_13075_14733	1659	MSPC_Peak_1159	20.44	20.414	94.13	Exon (AIPGENE2035/AIPGENE2035_gene, exon 4 of 17)	2485	16076	13592	2	AIPGENE2035	1343
scaffold164size444629_310900_311702	803	MSPC_Peak_116	26.13	25.821	120.333	Intron (AIPGENE21864/AIPGENE21864_gene, intron 1 of 5)	304354	313610	9257	2	AIPGENE21864	1908
scaffold385size205696_121847_123294	1448	MSPC_Peak_1160	25.37	25.096	116.833	Exon (AIPGENE7838/AIPGENE7838_gene, exon 5 of 5)	118976	121879	2904	1	AIPGENE7838	2871
scaffold36size913768_348810_349931	1122	MSPC_Peak_1161	23.85	23.651	109.833	Exon (AIPGENE27656/AIPGENE27656_gene, exon 1 of 4)	348352	350821	2470	1	AIPGENE27656	458
scaffold20size1056720_526559_527559	1001	MSPC_Peak_1162	27.34	26.979	125.905	Exon (AIPGENE2618/AIPGENE2618_gene, exon 10 of 19)	516186	518435	2250	1	AIPGENE2658	10373
scaffold40size871389_32641_34243	1603	MSPC_Peak_1163	22.29	22.168	102.649	Exon (AIPGENE14409/AIPGENE14409_gene, exon 6 of 19)	26317	38800	12484	2	AIPGENE14409	4557
scaffold94size628691_423061_423969	909	MSPC_Peak_1164	30.55	30.064	140.688	Exon (AIPGENE1048/AIPGENE1048_gene, exon 7 of 8)	422704	428786	6083	2	AIPGENE1048	4817
scaffold39size882683_589045_591188	2144	MSPC_Peak_1165	33.46	32.868	154.089	Exon (AIPGENE6361/AIPGENE6361_gene, exon 6 of 11)	586916	595389	8474	1	AIPGENE6361	2129
scaffold36size913768_343743_345935	2193	MSPC_Peak_1166	40.86	40.067	188.167	Promoter (<=1kb)	331735	345152	13418	2	AIPGENE27661	0
scaffold70size725680_267230_268156	927	MSPC_Peak_1167	30.55	30.063	140.688	Exon (AIPGENE3848/AIPGENE3848_gene, exon 2 of 4)	266368	269952	3585	2	AIPGENE3848	1796
scaffold158size451814_281684_284295	2612	MSPC_Peak_1168	26.89	26.548	123.833	Exon (AIPGENE14512/AIPGENE14512_gene, exon 8 of 11)	289206	293307	4102	1	AIPGENE14517	-4911
scaffold132size514754_352571_353601	1031	MSPC_Peak_1169	24.46	24.23	112.642	Exon (AIPGENE22901/AIPGENE22901_gene, exon 12 of 29)	333998	362166	28169	2	AIPGENE22901	8565
scaffold1134size14554_9657_11261	1605	MSPC_Peak_117	201.207	198.091	938.902	Exon (AIPGENE28061/AIPGENE28061_gene, exon 1 of 2)	8376	11276	2901	2	AIPGENE28061	15
scaffold126size535763_151483_152334	852	MSPC_Peak_1170	22.28	22.158	102.603	Exon (AIPGENE25916/AIPGENE25916_gene, exon 3 of 14)	148578	156324	7747	1	AIPGENE25917	2905
scaffold154size456163_331355_332606	1252	MSPC_Peak_1171	29.69	29.238	136.728	Exon (AIPGENE23460/AIPGENE23460_gene, exon 5 of 17)	302140	342806	40667	2	AIPGENE23460	10200
scaffold21size1760220_539947_540697	751	MSPC_Peak_1172	28.11	27.719	129.451	Distal Intergenic	529302	537666	8365	2	AIPGENE19040	-2281
scaffold385size205696_107036_109987	2952	MSPC_Peak_1173	26.22	25.907	120.748	Exon (AIPGENE7830/AIPGENE7830_gene, exon 18 of 27)	114075	115596	1522	2	AIPGENE7833	5609
scaffold40size871389_27454_28625	1172	MSPC_Peak_1174	21.12	21.058	97.261	Exon (AIPGENE14409/AIPGENE14409_gene, exon 17 of 19)	19906	25328	5423	1	AIPGENE14320	7548
scaffold35size915306_4761_5496	736	MSPC_Peak_1175	25.46	25.181	117.248	Exon (AIPGENE12930/AIPGENE12930_gene, exon 13 of 23)	978	8204	7227	1	AIPGENE12930	3783
scaffold36size913768_328204_331039	2836	MSPC_Peak_1176	40.04	39.268	184.391	Downstream (<1kb)	331735	345152	13418	2	AIPGENE27661	14113
scaffold20size1056720_520975_522025	1051	MSPC_Peak_1177	27.6	27.229	127.103	Exon (AIPGENE2618/AIPGENE2618_gene, exon 16 of 19)	516186	518435	2250	1	AIPGENE2658	4789
scaffold170size439764_315174_316778	1605	MSPC_Peak_1178	28.68	28.266	132.076	Promoter (<=1kb)	315208	316326	1119	1	AIPGENE24415	0
scaffold34size915982_104698_106010	1313	MSPC_Peak_1179	41.51	40.702	191.161	Exon (AIPGENE6423/AIPGENE6423_gene, exon 2 of 2)	105053	107836	2784	2	AIPGENE6423	1826
scaffold278size295944_16944_18171	1228	MSPC_Peak_118	30.58	30.092	140.826	Exon (AIPGENE14299/AIPGENE14299_gene, exon 13 of 15)	14166	27436	13271	2	AIPGENE14299	9265
scaffold39size882683_564035_565892	1858	MSPC_Peak_1180	24.88	24.628	114.577	Exon (AIPGENE6329/AIPGENE6329_gene, exon 13 of 19)	570386	577090	6705	1	AIPGENE6303	-4494
scaffold94size628691_415578_416600	1023	MSPC_Peak_1181	24.57	24.334	113.149	Exon (AIPGENE1036/AIPGENE1036_gene, exon 2 of 5)	415116	422186	7071	1	AIPGENE1036	462
scaffold2125size3874_1777_2765	989	MSPC_Peak_1182	23.07	22.909	106.241	Exon (AIPGENE13631/AIPGENE13631_gene, exon 5 of 13)	367	4472	4106	2	AIPGENE13631	1707
scaffold22size1050306_789220_793851	4632	MSPC_Peak_1183	32.07	31.526	147.688	Promoter (<=1kb)	789687	796324	6638	1	AIPGENE17639	0
scaffold126size535763_98947_102398	3452	MSPC_Peak_1184	26.69	26.354	122.912	Promoter (<=1kb)	102478	105481	3004	1	AIPGENE25878	-80
scaffold154size456163_310414_311762	1349	MSPC_Peak_1185	22.1	21.988	101.774	Intron (AIPGENE23460/AIPGENE23460_gene, intron 14 of 16)	296286	302086	5801	1	AIPGENE23482	14128
scaffold132size514754_305403_306756	1354	MSPC_Peak_1186	24.33	24.108	112.044	Exon (AIPGENE22890/AIPGENE22890_gene, exon 2 of 2)	302926	307693	4768	1	AIPGENE22890	2477
scaffold158size451814_210426_211444	1019	MSPC_Peak_1187	20.13	20.123	92.702	Exon (AIPGENE14508/AIPGENE14508_gene, exon 2 of 31)	209692	243964	34273	1	AIPGENE14509	734
scaffold70size725680_161936_162843	908	MSPC_Peak_1188	23.49	23.309	108.175	Exon (** NO NAME ASSIGNED **/AIPGENE3894_gene, exon 1 of 1)	160973	162001	1029	1	** NO NAME ASSIGNED **	963
scaffold193size408214_389819_392297	2479	MSPC_Peak_1189	26.84	26.499	123.603	Exon (AIPGENE10131/AIPGENE10131_gene, exon 2 of 2)	387458	394416	6959	2	AIPGENE10131	2119
scaffold240size350968_45223_46610	1388	MSPC_Peak_119	21.7	21.608	99.932	Exon (AIPGENE9479/AIPGENE9479_gene, exon 1 of 3)	41655	46826	5172	2	AIPGENE9479	216
scaffold36size913768_278569_280246	1678	MSPC_Peak_1190	20.19	20.179	92.978	Intron (AIPGENE27627/AIPGENE27627_gene, intron 1 of 18)	252920	282110	29191	2	AIPGENE27627	1864
scaffold20size1056720_487799_490958	3160	MSPC_Peak_1191	27.63	27.258	127.241	Exon (AIPGENE2639/AIPGENE2639_gene, exon 4 of 10)	484386	494598	10213	1	AIPGENE2639	3413
scaffold21size1760220_521383_522557	1175	MSPC_Peak_1192	51.36	50.322	236.522	Exon (AIPGENE18927/AIPGENE18927_gene, exon 3 of 12)	518764	527669	8906	1	AIPGENE18927	2619
scaffold170size439764_289553_291050	1498	MSPC_Peak_1193	20.36	20.339	93.761	Exon (AIPGENE24395/AIPGENE24395_gene, exon 5 of 21)	277685	292576	14892	2	AIPGENE24395	1526
scaffold385size205696_85188_86936	1749	MSPC_Peak_1194	20.35	20.329	93.715	Exon (AIPGENE7849/AIPGENE7849_gene, exon 4 of 9)	82985	89116	6132	2	AIPGENE7849	2180
scaffold39size882683_454838_455840	1003	MSPC_Peak_1195	23.02	22.862	106.011	Promoter (<=1kb)	456726	463026	6301	1	AIPGENE6330	-886
scaffold2125size3874_6_765	760	MSPC_Peak_1196	22.14	22.026	101.958	Exon (AIPGENE13631/AIPGENE13631_gene, exon 12 of 13)	367	4472	4106	2	AIPGENE13631	3707
scaffold22size1050306_693567_694816	1250	MSPC_Peak_1197	20.67	20.634	95.189	Promoter (<=1kb)	694967	703242	8276	1	AIPGENE17554	-151
scaffold370size214184_182387_183704	1318	MSPC_Peak_1198	31.1	30.594	143.221	Downstream (<1kb)	183818	194126	10309	2	AIPGENE6987	10422
scaffold94size628691_406589_407782	1194	MSPC_Peak_1199	26.54	26.213	122.221	Promoter (1-2kb)	398925	404746	5822	2	AIPGENE1033	-1843
scaffold445size162960_89881_91257	1377	MSPC_Peak_12	23.42	23.242	107.853	Exon (AIPGENE13793/AIPGENE13793_gene, exon 1 of 6)	83582	92176	8595	2	AIPGENE13793	919
scaffold283size294179_183291_186218	2928	MSPC_Peak_120	30.11	29.643	138.662	Promoter (<=1kb)	176671	185856	9186	2	AIPGENE25356	0
scaffold36size913768_269920_270962	1043	MSPC_Peak_1200	21.1	21.04	97.169	Exon (AIPGENE27627/AIPGENE27627_gene, exon 9 of 19)	252920	282110	29191	2	AIPGENE27627	11148
scaffold126size535763_47134_49871	2738	MSPC_Peak_1201	23.43	23.252	107.899	Exon (AIPGENE25881/AIPGENE25881_gene, exon 8 of 28)	37709	53816	16108	2	AIPGENE25881	3945
scaffold1719size5920_4924_5769	846	MSPC_Peak_1202	28.36	27.96	130.603	Exon (AIPGENE28646/AIPGENE28646_gene, exon 1 of 5)	1	5806	5806	2	AIPGENE28646	37
scaffold70size725680_142755_143665	911	MSPC_Peak_1203	21.05	20.993	96.939	Exon (AIPGENE3858/AIPGENE3858_gene, exon 2 of 2)	140992	147536	6545	2	AIPGENE3858	3871
scaffold132size514754_297867_299709	1843	MSPC_Peak_1204	27.26	26.903	125.537	Exon (AIPGENE22884/AIPGENE22884_gene, exon 4 of 4)	294746	299813	5068	1	AIPGENE22884	3121
scaffold158size451814_22281_24209	1929	MSPC_Peak_1205	32.39	31.833	149.161	Promoter (<=1kb)	24436	27629	3194	1	AIPGENE14515	-227
scaffold154size456163_191923_192793	871	MSPC_Peak_1206	28.83	28.41	132.767	Exon (AIPGENE23483/AIPGENE23483_gene, exon 4 of 5)	190708	197696	6989	2	AIPGENE23483	4903
scaffold193size408214_385098_387266	2169	MSPC_Peak_1207	22.55	22.414	103.847	Exon (AIPGENE10133/AIPGENE10133_gene, exon 1 of 9)	384916	388024	3109	1	AIPGENE10133	182
scaffold20size1056720_481546_482989	1444	MSPC_Peak_1208	23.89	23.689	110.018	Exon (AIPGENE2601/AIPGENE2601_gene, exon 2 of 7)	476832	483494	6663	2	AIPGENE2601	505
scaffold36size913768_260236_261576	1341	MSPC_Peak_1209	65.17	63.843	300.119	Exon (AIPGENE27627/AIPGENE27627_gene, exon 12 of 19)	248079	252442	4364	2	AIPGENE27676	-7794
scaffold408size190259_9290_10315	1026	MSPC_Peak_121	29.7	29.247	136.774	Exon (AIPGENE5164/AIPGENE5164_gene, exon 8 of 31)	1	11926	11926	2	AIPGENE5164	1611
scaffold385size205696_63961_65628	1668	MSPC_Peak_1210	57.579	56.405	275.021	Exon (AIPGENE7840/AIPGENE7840_gene, exon 2 of 3)	63026	64801	1776	1	AIPGENE7840	935
scaffold177size433318_410743_412395	1653	MSPC_Peak_1211	25.71	25.42	118.399	Exon (AIPGENE25798/AIPGENE25798_gene, exon 6 of 8)	407426	412451	5026	1	AIPGENE25798	3317
scaffold22size1050306_605964_607010	1047	MSPC_Peak_1212	24.36	24.136	112.182	Exon (AIPGENE17614/AIPGENE17614_gene, exon 3 of 4)	603564	610447	6884	2	AIPGENE17614	3437
scaffold39size882683_400029_402100	2072	MSPC_Peak_1213	40.149	39.373	194.062	Exon (AIPGENE6333/AIPGENE6333_gene, exon 12 of 12)	412716	418823	6108	1	AIPGENE6356	-10616
scaffold170size439764_156861_157908	1048	MSPC_Peak_1214	23.45	23.271	107.991	Exon (AIPGENE24401/AIPGENE24401_gene, exon 6 of 12)	162846	166369	3524	1	AIPGENE24420	-4938
scaffold370size214184_114644_116068	1425	MSPC_Peak_1215	20.25	20.236	93.255	Promoter (<=1kb)	115946	135006	19061	1	AIPGENE6986	0
scaffold126size535763_28450_31517	3068	MSPC_Peak_1216	28.32	27.922	130.418	Exon (AIPGENE25922/AIPGENE25922_gene, exon 2 of 5)	26576	32680	6105	1	AIPGENE25922	1874
scaffold34size915982_30810_32814	2005	MSPC_Peak_1217	44.01	43.146	202.674	Exon (AIPGENE6414/AIPGENE6414_gene, exon 3 of 27)	28626	55433	26808	1	AIPGENE6414	2184
scaffold21size1760220_488836_490664	1829	MSPC_Peak_1218	22.23	22.111	102.373	Promoter (<=1kb)	488867	490616	1750	2	AIPGENE18932	0
scaffold36size913768_258426_259516	1091	MSPC_Peak_1219	21.02	20.965	96.801	Exon (AIPGENE27627/AIPGENE27627_gene, exon 18 of 19)	248079	252442	4364	2	AIPGENE27676	-5984
scaffold484size247383_92298_92937	640	MSPC_Peak_122	26.39	26.07	121.53	Exon (AIPGENE23598/AIPGENE23598_gene, exon 4 of 17)	86157	94216	8060	2	AIPGENE23598	1279
scaffold94size628691_376003_377338	1336	MSPC_Peak_1220	22.88	22.729	105.366	Exon (AIPGENE1070/AIPGENE1070_gene, exon 2 of 2)	370676	376175	5500	1	AIPGENE1070	5327
scaffold193size408214_380898_382343	1446	MSPC_Peak_1221	24.45	24.221	112.596	Exon (AIPGENE10145/AIPGENE10145_gene, exon 5 of 10)	379266	384696	5431	2	AIPGENE10145	2353
scaffold323size256734_225408_226305	898	MSPC_Peak_1222	34.66	34.032	159.615	Exon (AIPGENE882/AIPGENE882_gene, exon 4 of 17)	213836	228486	14651	2	AIPGENE882	2181
scaffold132size514754_296347_296998	652	MSPC_Peak_1223	22.04	21.931	101.498	Exon (AIPGENE22884/AIPGENE22884_gene, exon 3 of 4)	294746	299813	5068	1	AIPGENE22884	1601
scaffold158size451814_13245_14286	1042	MSPC_Peak_1224	20.16	20.151	92.84	Exon (AIPGENE14525/AIPGENE14525_gene, exon 3 of 4)	10796	17196	6401	1	AIPGENE14525	2449
scaffold20size1056720_467543_468816	1274	MSPC_Peak_1225	26.57	26.242	122.359	Exon (AIPGENE2676/AIPGENE2676_gene, exon 10 of 11)	461986	475572	13587	1	AIPGENE2676	5557
scaffold154size456163_184334_184939	606	MSPC_Peak_1226	22.51	22.377	103.662	Exon (AIPGENE23456/AIPGENE23456_gene, exon 2 of 2)	180546	185532	4987	1	AIPGENE23456	3788
scaffold177size433318_344960_348639	3680	MSPC_Peak_1227	38.32	37.59	176.47	Exon (AIPGENE25806/AIPGENE25806_gene, exon 20 of 20)	345060	352976	7917	2	AIPGENE25806	4337
scaffold36size913768_226681_227650	970	MSPC_Peak_1228	20.23	20.217	93.163	Promoter (<=1kb)	223373	227057	3685	2	AIPGENE27632	0
scaffold70size725680_121278_122488	1211	MSPC_Peak_1229	41.62	40.809	191.667	Promoter (1-2kb)	123736	132546	8811	1	AIPGENE3899	-1248
scaffold265size312938_178284_180645	2362	MSPC_Peak_123	32.72	32.151	150.681	Promoter (<=1kb)	181126	183551	2426	1	AIPGENE20304	-481
scaffold170size439764_81038_81816	779	MSPC_Peak_1230	21.69	21.598	99.886	Distal Intergenic	72166	74391	2226	1	AIPGENE24412	8872
scaffold21size1760220_464116_465266	1151	MSPC_Peak_1231	62.44	61.17	287.547	Exon (AIPGENE18920/AIPGENE18920_gene, exon 4 of 7)	460861	466580	5720	2	AIPGENE18920	1314
scaffold22size1050306_565317_566262	946	MSPC_Peak_1232	25.14	24.876	115.774	Exon (AIPGENE17590/AIPGENE17590_gene, exon 6 of 14)	556297	575163	18867	1	AIPGENE17590	9020
scaffold39size882683_376074_377177	1104	MSPC_Peak_1233	26.57	26.242	122.359	Exon (AIPGENE6332/AIPGENE6332_gene, exon 4 of 7)	369836	381062	11227	1	AIPGENE6332	6238
scaffold370size214184_103404_104839	1436	MSPC_Peak_1234	40.35	39.569	185.819	Exon (AIPGENE6985/AIPGENE6985_gene, exon 1 of 8)	98084	105156	7073	2	AIPGENE6985	317
scaffold193size408214_365783_367637	1855	MSPC_Peak_1235	36.95	36.253	170.161	Promoter (<=1kb)	367826	370198	2373	1	AIPGENE10161	-189
scaffold132size514754_215266_216261	996	MSPC_Peak_1236	25.52	25.237	117.524	Intron (AIPGENE22900/AIPGENE22900_gene, intron 3 of 3)	204652	206358	1707	1	AIPGENE22904	10614
scaffold94size628691_261285_262626	1342	MSPC_Peak_1237	24.95	24.695	114.899	Distal Intergenic	248505	257576	9072	2	AIPGENE1044	-3709
scaffold717size51782_49482_50377	896	MSPC_Peak_1238	53.579	52.493	256.462	Exon (AIPGENE38/AIPGENE38_gene, exon 5 of 5)	48088	50932	2845	2	AIPGENE38	555
scaffold59size754371_654471_655639	1169	MSPC_Peak_1239	30.82	30.324	141.931	Exon (AIPGENE25549/AIPGENE25549_gene, exon 9 of 10)	655429	658726	3298	2	AIPGENE25577	3087
scaffold109size769753_512771_513764	994	MSPC_Peak_124	29.39	28.948	135.346	Exon (AIPGENE925/AIPGENE925_gene, exon 1 of 7)	503159	513876	10718	2	AIPGENE925	112
scaffold36size913768_209479_210443	965	MSPC_Peak_1240	20.19	20.179	92.978	Exon (AIPGENE27598/AIPGENE27598_gene, exon 25 of 29)	199092	205839	6748	1	AIPGENE27618	10387
scaffold158size451814_5767_8987	3221	MSPC_Peak_1241	209.44	206.227	976.895	Promoter (1-2kb)	10796	17196	6401	1	AIPGENE14525	-1809
scaffold323size256734_168784_169608	825	MSPC_Peak_1242	22.58	22.442	103.985	Distal Intergenic	154811	160776	5966	2	AIPGENE871	-8008
scaffold154size456163_147631_148695	1065	MSPC_Peak_1243	25.23	24.961	116.188	Exon (AIPGENE23467/AIPGENE23467_gene, exon 4 of 14)	139636	177584	37949	1	AIPGENE23467	7995
scaffold177size433318_337714_338740	1027	MSPC_Peak_1244	25.8	25.505	118.813	Distal Intergenic	334669	335691	1023	1	AIPGENE25834	3045
scaffold21size1760220_461914_463604	1691	MSPC_Peak_1245	34.13	33.517	157.174	Exon (AIPGENE18920/AIPGENE18920_gene, exon 5 of 7)	460861	466580	5720	2	AIPGENE18920	2976
scaffold170size439764_60662_61944	1283	MSPC_Peak_1246	38.07	37.345	175.319	Exon (AIPGENE24400/AIPGENE24400_gene, exon 5 of 5)	55186	61934	6749	1	AIPGENE24400	5476
scaffold22size1050306_562268_563827	1560	MSPC_Peak_1247	39.73	38.967	182.963	Exon (AIPGENE17590/AIPGENE17590_gene, exon 3 of 14)	556297	575163	18867	1	AIPGENE17590	5971
scaffold70size725680_83170_84209	1040	MSPC_Peak_1248	40.07	39.297	184.529	Exon (AIPGENE3866/AIPGENE3866_gene, exon 3 of 8)	77035	88012	10978	1	AIPGENE3866	6135
scaffold261size320367_320340_320963	624	MSPC_Peak_1249	20.07	20.067	92.426	Distal Intergenic	313296	315506	2211	1	AIPGENE21891	7044
scaffold540size116398_78793_79891	1099	MSPC_Peak_125	21.43	21.351	98.689	Exon (AIPGENE19767/AIPGENE19767_gene, exon 16 of 30)	73446	84051	10606	1	AIPGENE19767	5347
scaffold34size915982_27232_28558	1327	MSPC_Peak_1250	22.57	22.432	103.939	Promoter (<=1kb)	28626	55433	26808	1	AIPGENE6414	-68
scaffold370size214184_32874_33884	1011	MSPC_Peak_1251	50.989	49.961	244.442	Intron (AIPGENE6997/AIPGENE6997_gene, intron 3 of 10)	23567	40698	17132	1	AIPGENE6997	9307
scaffold20size1056720_434576_436231	1656	MSPC_Peak_1252	22.19	22.073	102.189	Exon (AIPGENE2602/AIPGENE2602_gene, exon 1 of 2)	433585	437356	3772	2	AIPGENE2602	1125
scaffold94size628691_241589_242471	883	MSPC_Peak_1253	25.69	25.401	118.307	Exon (AIPGENE1060/AIPGENE1060_gene, exon 2 of 2)	236856	243579	6724	1	AIPGENE1060	4733
scaffold39size882683_242268_243316	1049	MSPC_Peak_1254	30.97	30.469	142.622	Exon (AIPGENE6363/AIPGENE6363_gene, exon 3 of 3)	239706	244014	4309	1	AIPGENE6363	2562
scaffold36size913768_162532_164321	1790	MSPC_Peak_1255	36.83	36.136	169.608	Exon (AIPGENE27708/AIPGENE27708_gene, exon 3 of 9)	172222	175508	3287	1	AIPGENE27611	-7901
scaffold193size408214_329124_329961	838	MSPC_Peak_1256	42.743	41.908	206.127	Intron (AIPGENE10153/AIPGENE10153_gene, intron 6 of 7)	322919	327045	4127	1	AIPGENE10154	6205
scaffold154size456163_86941_87919	979	MSPC_Peak_1257	29.67	29.218	136.635	Intron (AIPGENE23479/AIPGENE23479_gene, intron 9 of 13)	64084	108302	44219	1	AIPGENE23479	22857
scaffold132size514754_135966_137325	1360	MSPC_Peak_1258	44.68	43.805	205.759	Exon (AIPGENE22907/AIPGENE22907_gene, exon 4 of 4)	135147	142116	6970	2	AIPGENE22907	4791
scaffold59size754371_634617_636030	1414	MSPC_Peak_1259	59.346	58.137	283.218	Exon (AIPGENE25618/AIPGENE25618_gene, exon 2 of 11)	626637	636576	9940	2	AIPGENE25618	546
scaffold431size172855_51893_53502	1610	MSPC_Peak_126	26.57	26.241	122.359	Promoter (1-2kb)	54626	56825	2200	1	AIPGENE21819	-1124
scaffold158size451814_3825_5414	1590	MSPC_Peak_1260	58.095	56.909	277.415	Exon (AIPGENE14518/AIPGENE14518_gene, exon 1 of 2)	2326	7185	4860	1	AIPGENE14518	1499
scaffold21size1760220_429755_432100	2346	MSPC_Peak_1261	20.25	20.236	93.255	Exon (AIPGENE19041/AIPGENE19041_gene, exon 1 of 2)	429566	432237	2672	1	AIPGENE19041	189
scaffold323size256734_138216_139648	1433	MSPC_Peak_1262	54.67	53.566	261.528	Promoter (1-2kb)	132849	136426	3578	2	AIPGENE887	-1790
scaffold261size320367_251382_253465	2084	MSPC_Peak_1263	30.86	30.362	142.116	Exon (AIPGENE21894/AIPGENE21894_gene, exon 4 of 4)	243726	253534	9809	1	AIPGENE21894	7656
scaffold36size913768_73280_74783	1504	MSPC_Peak_1264	24.5	24.267	112.827	Exon (AIPGENE27621/AIPGENE27621_gene, exon 2 of 10)	72766	80443	7678	1	AIPGENE27621	514
scaffold177size433318_322756_323943	1188	MSPC_Peak_1265	30.39	29.911	139.951	Exon (AIPGENE25836/AIPGENE25836_gene, exon 3 of 6)	321906	324818	2913	1	AIPGENE25836	850
scaffold70size725680_62579_63806	1228	MSPC_Peak_1266	22.43	22.3	103.294	Promoter (<=1kb)	63656	73040	9385	1	AIPGENE3839	0
scaffold228size358864_325965_327404	1440	MSPC_Peak_1267	26.56	26.232	122.313	Exon (AIPGENE14698/AIPGENE14698_gene, exon 3 of 18)	311250	328946	17697	2	AIPGENE14698	1542
scaffold94size628691_238538_239554	1017	MSPC_Peak_1268	21.73	21.635	100.07	Intron (AIPGENE1060/AIPGENE1060_gene, intron 1 of 1)	236856	243579	6724	1	AIPGENE1060	1682
scaffold34size915982_20046_21813	1768	MSPC_Peak_1269	37.6	36.884	173.154	Exon (AIPGENE6417/AIPGENE6417_gene, exon 4 of 8)	16956	24916	7961	2	AIPGENE6417	3103
scaffold585size98973_84814_85577	764	MSPC_Peak_127	30.33	29.854	139.675	Exon (AIPGENE7803/AIPGENE7803_gene, exon 17 of 28)	78730	89439	10710	1	AIPGENE7810	6084
scaffold370size214184_28786_29842	1057	MSPC_Peak_1270	31.39	30.872	144.556	Exon (AIPGENE6997/AIPGENE6997_gene, exon 2 of 11)	23567	40698	17132	1	AIPGENE6997	5219
scaffold22size1050306_557727_558996	1270	MSPC_Peak_1271	25.67	25.381	118.215	Exon (AIPGENE17590/AIPGENE17590_gene, exon 1 of 14)	556297	575163	18867	1	AIPGENE17590	1430
scaffold154size456163_67829_68729	901	MSPC_Peak_1272	44.91	44.029	206.818	Exon (AIPGENE23479/AIPGENE23479_gene, exon 4 of 14)	64084	108302	44219	1	AIPGENE23479	3745
scaffold193size408214_269722_270627	906	MSPC_Peak_1273	24.34	24.117	112.09	Exon (AIPGENE10173/AIPGENE10173_gene, exon 2 of 2)	269409	275982	6574	2	AIPGENE10173	5355
scaffold261size320367_225620_226907	1288	MSPC_Peak_1274	36.52	35.836	168.181	Exon (AIPGENE21875/AIPGENE21875_gene, exon 5 of 6)	219366	227243	7878	1	AIPGENE21875	6254
scaffold993size20326_18287_19830	1544	MSPC_Peak_1275	101.539	99.605	478.569	Exon (AIPGENE16355/AIPGENE16355_gene, exon 3 of 5)	15459	19956	4498	1	AIPGENE16355	2828
scaffold132size514754_81208_82936	1729	MSPC_Peak_1276	36.83	36.136	169.608	Exon (AIPGENE22905/AIPGENE22905_gene, exon 1 of 11)	80796	94273	13478	1	AIPGENE22905	412
scaffold20size1056720_398503_400104	1602	MSPC_Peak_1277	32.77	32.199	150.911	Exon (AIPGENE2607/AIPGENE2607_gene, exon 3 of 5)	394042	401276	7235	2	AIPGENE2607	1172
scaffold323size256734_88348_91212	2865	MSPC_Peak_1278	104.349	102.334	501.273	Exon (AIPGENE865/AIPGENE865_gene, exon 4 of 9)	84344	92136	7793	2	AIPGENE865	924
scaffold21size1760220_400457_401669	1213	MSPC_Peak_1279	45.07	44.186	207.555	Exon (AIPGENE18950/AIPGENE18950_gene, exon 4 of 12)	394778	406793	12016	2	AIPGENE18950	5124
scaffold265size312938_146820_148786	1967	MSPC_Peak_128	41.39	40.587	190.608	Exon (AIPGENE20294/AIPGENE20294_gene, exon 3 of 4)	145346	150044	4699	1	AIPGENE20294	1474
scaffold36size913768_62584_65307	2724	MSPC_Peak_1280	54.809	53.701	262.172	Exon (AIPGENE27607/AIPGENE27607_gene, exon 2 of 10)	57533	68876	11344	1	AIPGENE27607	5051
scaffold39size882683_193783_195791	2009	MSPC_Peak_1281	31.99	31.449	147.319	Exon (AIPGENE6319/AIPGENE6319_gene, exon 4 of 6)	188586	204314	15729	1	AIPGENE6319	5197
scaffold70size725680_55349_56402	1054	MSPC_Peak_1282	25.33	25.058	116.649	Exon (AIPGENE3905/AIPGENE3905_gene, exon 2 of 2)	53924	57996	4073	2	AIPGENE3905	1594
scaffold261size320367_201129_203594	2466	MSPC_Peak_1283	20.16	20.151	92.84	Exon (AIPGENE21878/AIPGENE21878_gene, exon 8 of 8)	205786	209866	4081	2	AIPGENE21880	6272
scaffold94size628691_197361_198527	1167	MSPC_Peak_1284	25.08	24.819	115.498	Promoter (<=1kb)	190801	198106	7306	2	AIPGENE1038	0
scaffold59size754371_581391_582423	1033	MSPC_Peak_1285	25.86	25.563	119.09	Distal Intergenic	585726	589358	3633	1	AIPGENE25616	-3303
scaffold22size1050306_521863_523343	1481	MSPC_Peak_1286	45.67	44.767	210.318	Exon (AIPGENE17619/AIPGENE17619_gene, exon 2 of 6)	515686	523917	8232	2	AIPGENE17619	574
scaffold154size456163_66292_67166	875	MSPC_Peak_1287	27.95	27.565	128.715	Intron (AIPGENE23479/AIPGENE23479_gene, intron 3 of 13)	64084	108302	44219	1	AIPGENE23479	2208
scaffold228size358864_312383_313522	1140	MSPC_Peak_1288	28.36	27.96	130.603	Exon (AIPGENE14698/AIPGENE14698_gene, exon 13 of 18)	305730	308746	3017	2	AIPGENE14694	-3637
scaffold177size433318_314750_315858	1109	MSPC_Peak_1289	21.53	21.447	99.149	Exon (AIPGENE25788/AIPGENE25788_gene, exon 5 of 37)	300046	316956	16911	2	AIPGENE25788	1098
scaffold283size294179_168776_169696	921	MSPC_Peak_129	39.12	38.373	180.154	Exon (AIPGENE25370/AIPGENE25370_gene, exon 5 of 16)	159517	171016	11500	2	AIPGENE25370	1320
scaffold193size408214_252283_253180	898	MSPC_Peak_1290	43.763	42.905	210.871	Exon (AIPGENE10157/AIPGENE10157_gene, exon 1 of 2)	250306	255236	4931	1	AIPGENE10157	1977
scaffold36size913768_56996_60497	3502	MSPC_Peak_1291	33.74	33.14	155.378	Promoter (<=1kb)	57533	71568	14036	1	AIPGENE27606	0
scaffold261size320367_150410_150978	569	MSPC_Peak_1292	25.06	24.8	115.406	Exon (AIPGENE21881/AIPGENE21881_gene, exon 6 of 6)	150537	156156	5620	2	AIPGENE21881	5178
scaffold370size214184_18856_20039	1184	MSPC_Peak_1293	23.29	23.118	107.254	Distal Intergenic	23567	40698	17132	1	AIPGENE6997	-3528
scaffold21size1760220_338714_339671	958	MSPC_Peak_1294	21.9	21.797	100.853	Promoter (<=1kb)	335246	339656	4411	2	AIPGENE18979	0
scaffold132size514754_18330_19921	1592	MSPC_Peak_1295	20.75	20.709	95.557	Intron (AIPGENE22899/AIPGENE22899_gene, intron 1 of 1)	11554	24146	12593	2	AIPGENE22899	4225
scaffold52size862905_827744_828603	860	MSPC_Peak_1296	21.05	20.993	96.939	Exon (AIPGENE9648/AIPGENE9648_gene, exon 3 of 3)	813025	831372	18348	2	AIPGENE9654	2769
scaffold20size1056720_391219_393055	1837	MSPC_Peak_1297	29.17	28.737	134.333	Downstream (<1kb)	394042	401276	7235	2	AIPGENE2607	8221
scaffold39size882683_152627_153828	1202	MSPC_Peak_1298	32.98	32.403	151.879	Exon (AIPGENE6328/AIPGENE6328_gene, exon 3 of 3)	148136	153673	5538	1	AIPGENE6328	4491
scaffold323size256734_86451_88094	1644	MSPC_Peak_1299	26.94	26.595	124.063	Exon (AIPGENE865/AIPGENE865_gene, exon 7 of 9)	84344	92136	7793	2	AIPGENE865	4042
scaffold97size618721_508488_509359	872	MSPC_Peak_13	31.27	30.758	144.004	Exon (AIPGENE19593/AIPGENE19593_gene, exon 2 of 4)	502297	510756	8460	2	AIPGENE19593	1397
scaffold714size52269_44920_45741	822	MSPC_Peak_130	21.07	21.011	97.031	Exon (AIPGENE6078/AIPGENE6078_gene, exon 1 of 2)	43127	47076	3950	2	AIPGENE6078	1335
scaffold59size754371_566085_567040	956	MSPC_Peak_1300	29.95	29.489	137.925	Exon (AIPGENE25578/AIPGENE25578_gene, exon 25 of 30)	573416	581341	7926	1	AIPGENE25556	-6376
scaffold154size456163_52271_53939	1669	MSPC_Peak_1301	24.35	24.126	112.136	Exon (AIPGENE23474/AIPGENE23474_gene, exon 5 of 9)	46137	57456	11320	2	AIPGENE23474	3517
scaffold22size1050306_427598_428631	1034	MSPC_Peak_1302	21.89	21.788	100.807	Promoter (<=1kb)	429317	438541	9225	1	AIPGENE17610	-686
scaffold70size725680_24348_25521	1174	MSPC_Peak_1303	25.92	25.62	119.366	Exon (AIPGENE3892/AIPGENE3892_gene, exon 7 of 10)	30019	37086	7068	2	AIPGENE3883	11565
scaffold317size260744_208949_209978	1030	MSPC_Peak_1304	31.49	30.97	145.017	Promoter (1-2kb)	211836	216505	4670	1	AIPGENE6	-1858
scaffold228size358864_302312_305176	2865	MSPC_Peak_1305	26.6	26.27	122.498	Promoter (<=1kb)	303066	305006	1941	2	AIPGENE14696	0
scaffold451size158084_100504_104647	4144	MSPC_Peak_1306	78.823	77.233	382.644	Promoter (<=1kb)	97096	103929	6834	2	AIPGENE2199	0
scaffold261size320367_94156_94746	591	MSPC_Peak_1307	28.49	28.085	131.201	Promoter (<=1kb)	94286	99194	4909	1	AIPGENE21898	0
scaffold36size913768_8359_9561	1203	MSPC_Peak_1308	24.56	24.324	113.103	Exon (AIPGENE27659/AIPGENE27659_gene, exon 5 of 6)	8233	12775	4543	2	AIPGENE27659	3214
scaffold193size408214_239138_241274	2137	MSPC_Peak_1309	60.37	59.142	278.014	Promoter (<=1kb)	240736	242521	1786	1	AIPGENE10159	0
scaffold484size247383_91645_92229	585	MSPC_Peak_131	20.89	20.841	96.202	Exon (AIPGENE23598/AIPGENE23598_gene, exon 5 of 17)	86157	94216	8060	2	AIPGENE23598	1987
scaffold94size628691_195430_196832	1403	MSPC_Peak_1310	20.89	20.841	96.202	Exon (AIPGENE1038/AIPGENE1038_gene, exon 2 of 6)	190801	198106	7306	2	AIPGENE1038	1274
scaffold21size1760220_292636_293549	914	MSPC_Peak_1311	22.87	22.72	105.32	Exon (AIPGENE19021/AIPGENE19021_gene, exon 3 of 16)	288602	299118	10517	1	AIPGENE19021	4034
scaffold177size433318_259722_261141	1420	MSPC_Peak_1312	27.74	27.363	127.747	Promoter (<=1kb)	243628	258792	15165	2	AIPGENE25830	-930
scaffold323size256734_70907_72891	1985	MSPC_Peak_1313	51.2	50.165	235.785	Exon (AIPGENE872/AIPGENE872_gene, exon 4 of 25)	60503	73836	13334	2	AIPGENE872	945
scaffold20size1056720_367766_368967	1202	MSPC_Peak_1314	20.41	20.386	93.992	Distal Intergenic	361986	365197	3212	1	AIPGENE2604	5780
scaffold154size456163_50073_52205	2133	MSPC_Peak_1315	21.32	21.247	98.182	Exon (AIPGENE23474/AIPGENE23474_gene, exon 5 of 9)	46137	57456	11320	2	AIPGENE23474	5251
scaffold39size882683_136838_139575	2738	MSPC_Peak_1316	26.47	26.145	121.899	Promoter (<=1kb)	126969	137836	10868	2	AIPGENE6366	0
scaffold22size1050306_380788_381751	964	MSPC_Peak_1317	23.96	23.754	110.34	Exon (AIPGENE17629/AIPGENE17629_gene, exon 2 of 17)	369266	384595	15330	2	AIPGENE17629	2844
scaffold59size754371_504330_505243	914	MSPC_Peak_1318	24.93	24.676	114.807	Exon (AIPGENE25604/AIPGENE25604_gene, exon 3 of 46)	501216	530995	29780	1	AIPGENE25604	3114
scaffold228size358864_249833_251293	1461	MSPC_Peak_1319	33.98	33.372	156.484	Promoter (<=1kb)	246322	251266	4945	2	AIPGENE14700	0
scaffold109size769753_463099_464692	1594	MSPC_Peak_132	24.49	24.258	112.781	Exon (AIPGENE954/AIPGENE954_gene, exon 8 of 16)	438526	444906	6381	2	AIPGENE926	-18193
scaffold261size320367_24549_26034	1486	MSPC_Peak_1320	45.655	44.753	219.667	Promoter (<=1kb)	13140	26016	12877	2	AIPGENE21888	0
scaffold36size913768_914_3067	2154	MSPC_Peak_1321	40.19	39.412	185.082	Exon (AIPGENE27682/AIPGENE27682_gene, exon 1 of 6)	216	8012	7797	1	AIPGENE27683	698
scaffold414size184771_178162_179102	941	MSPC_Peak_1322	28.62	28.21	131.8	Promoter (<=1kb)	160093	177476	17384	2	AIPGENE5615	-686
scaffold79size692193_678728_679817	1090	MSPC_Peak_1323	26.61	26.28	122.544	Intron (AIPGENE14913/AIPGENE14913_gene, intron 1 of 1)	676549	683189	6641	2	AIPGENE14913	3372
scaffold451size158084_60908_62207	1300	MSPC_Peak_1324	20.18	20.17	92.932	Exon (AIPGENE2198/AIPGENE2198_gene, exon 4 of 16)	50635	70556	19922	2	AIPGENE2198	8349
scaffold21size1760220_288462_289811	1350	MSPC_Peak_1325	21.57	21.485	99.334	Promoter (<=1kb)	288602	299118	10517	1	AIPGENE19021	0
scaffold193size408214_214009_214937	929	MSPC_Peak_1326	27.18	26.827	125.169	Promoter (<=1kb)	211457	214576	3120	2	AIPGENE10150	0
scaffold94size628691_179542_183339	3798	MSPC_Peak_1327	33.86	33.257	155.931	Exon (AIPGENE1043/AIPGENE1043_gene, exon 15 of 26)	190801	198106	7306	2	AIPGENE1038	14767
scaffold317size260744_166098_167536	1439	MSPC_Peak_1328	38.63	37.893	177.898	Exon (AIPGENE13/AIPGENE13_gene, exon 4 of 15)	160555	170256	9702	2	AIPGENE13	2720
scaffold52size862905_712176_714119	1944	MSPC_Peak_1329	34.78	34.147	160.168	Distal Intergenic	682331	691656	9326	2	AIPGENE9619	-20520
scaffold265size312938_45306_48419	3114	MSPC_Peak_133	23.31	23.137	107.347	Exon (AIPGENE20303/AIPGENE20303_gene, exon 9 of 11)	52135	57106	4972	2	AIPGENE20290	8687
scaffold20size1056720_237400_238634	1235	MSPC_Peak_1330	20.42	20.395	94.038	Distal Intergenic	228768	234106	5339	2	AIPGENE2644	-3294
scaffold261size320367_4912_6180	1269	MSPC_Peak_1331	20.99	20.936	96.663	Exon (AIPGENE21877/AIPGENE21877_gene, exon 1 of 2)	3896	10699	6804	1	AIPGENE21877	1016
scaffold323size256734_46212_47555	1344	MSPC_Peak_1332	31.38	30.863	144.51	Distal Intergenic	54226	56164	1939	1	AIPGENE888	-6671
scaffold534size117913_99067_99660	594	MSPC_Peak_1333	20.12	20.114	92.656	Exon (AIPGENE11497/AIPGENE11497_gene, exon 12 of 12)	101896	105068	3173	1	AIPGENE11503	-2236
scaffold39size882683_68297_69419	1123	MSPC_Peak_1334	29.85	29.392	137.464	Intron (AIPGENE6352/AIPGENE6352_gene, intron 6 of 11)	59073	74626	15554	2	AIPGENE6352	5207
scaffold22size1050306_323252_325554	2303	MSPC_Peak_1335	24.84	24.591	114.392	Exon (AIPGENE17563/AIPGENE17563_gene, exon 7 of 14)	315287	336733	21447	1	AIPGENE17563	7965
scaffold228size358864_189773_190612	840	MSPC_Peak_1336	22.9	22.748	105.458	Exon (AIPGENE14714/AIPGENE14714_gene, exon 8 of 13)	181673	185516	3844	2	AIPGENE14685	-4257
scaffold59size754371_470318_471226	909	MSPC_Peak_1337	23.02	22.862	106.011	Promoter (<=1kb)	464879	469406	4528	2	AIPGENE25562	-912
scaffold414size184771_136498_138531	2034	MSPC_Peak_1338	22.52	22.386	103.708	Exon (AIPGENE5614/AIPGENE5614_gene, exon 6 of 9)	120706	140423	19718	1	AIPGENE5614	15792
scaffold79size692193_603762_604544	783	MSPC_Peak_1339	20.29	20.274	93.439	Distal Intergenic	611696	614977	3282	1	AIPGENE14927	-7152
scaffold481size141328_137679_138507	829	MSPC_Peak_134	59.773	58.555	285.198	Exon (AIPGENE16796/AIPGENE16796_gene, exon 1 of 2)	136286	141112	4827	1	AIPGENE16796	1393
scaffold451size158084_21596_25202	3607	MSPC_Peak_1340	38.2	37.472	175.918	Exon (AIPGENE2210/AIPGENE2210_gene, exon 21 of 26)	4784	9476	4693	2	AIPGENE2204	-12120
scaffold21size1760220_262048_264823	2776	MSPC_Peak_1341	32.55	31.988	149.898	Exon (AIPGENE19062/AIPGENE19062_gene, exon 19 of 35)	270226	284150	13925	1	AIPGENE18912	-5403
scaffold177size433318_254539_257012	2474	MSPC_Peak_1342	49.76	48.759	229.153	Exon (AIPGENE25830/AIPGENE25830_gene, exon 6 of 36)	243628	258792	15165	2	AIPGENE25830	1780
scaffold193size408214_145300_146381	1082	MSPC_Peak_1343	31.55	31.028	145.293	Distal Intergenic	148876	153706	4831	1	AIPGENE10179	-2495
scaffold94size628691_176720_177926	1207	MSPC_Peak_1344	21.98	21.874	101.222	Exon (AIPGENE1043/AIPGENE1043_gene, exon 10 of 26)	162933	189105	26173	1	AIPGENE1043	13787
scaffold52size862905_665033_665865	833	MSPC_Peak_1345	26.21	25.898	120.702	Promoter (1-2kb)	666866	672060	5195	1	AIPGENE9647	-1001
scaffold534size117913_75383_76295	913	MSPC_Peak_1346	21.15	21.087	97.399	Exon (AIPGENE11488/AIPGENE11488_gene, exon 4 of 8)	73226	80140	6915	1	AIPGENE11488	2157
scaffold317size260744_164590_165322	733	MSPC_Peak_1347	24.11	23.896	111.031	Exon (AIPGENE13/AIPGENE13_gene, exon 6 of 15)	160555	170256	9702	2	AIPGENE13	4934
scaffold1447size8223_2293_3576	1284	MSPC_Peak_1348	20.3	20.282	93.485	Downstream (<1kb)	4124	5650	1527	2	AIPGENE6284	2074
scaffold323size256734_26260_28194	1935	MSPC_Peak_1349	25.04	24.78	115.313	Exon (AIPGENE878/AIPGENE878_gene, exon 3 of 5)	25226	32526	7301	2	AIPGENE878	4332
scaffold714size52269_43217_43945	729	MSPC_Peak_135	21.17	21.105	97.491	Exon (AIPGENE6078/AIPGENE6078_gene, exon 2 of 2)	43127	47076	3950	2	AIPGENE6078	3131
scaffold39size882683_67249_68133	885	MSPC_Peak_1350	37.52	36.806	172.786	Intron (AIPGENE6352/AIPGENE6352_gene, intron 6 of 11)	59073	74626	15554	2	AIPGENE6352	6493
scaffold405size213742_212847_213446	600	MSPC_Peak_1351	23.17	23.005	106.702	Exon (AIPGENE2741/AIPGENE2741_gene, exon 2 of 3)	207751	214016	6266	2	AIPGENE2741	570
scaffold22size1050306_310898_312816	1919	MSPC_Peak_1352	40.62	39.832	187.062	Exon (AIPGENE17568/AIPGENE17568_gene, exon 4 of 4)	315287	349639	34353	1	AIPGENE17562	-2471
scaffold59size754371_464910_465872	963	MSPC_Peak_1353	21.39	21.314	98.505	Promoter (<=1kb)	449806	464486	14681	2	AIPGENE25585	-424
scaffold20size1056720_161995_163978	1984	MSPC_Peak_1354	32.68	32.114	150.497	Exon (AIPGENE2678/AIPGENE2678_gene, exon 14 of 17)	172516	177983	5468	1	AIPGENE2648	-8538
scaffold228size358864_186652_188663	2012	MSPC_Peak_1355	50.86	49.834	234.219	Promoter (1-2kb)	181673	185516	3844	2	AIPGENE14685	-1136
scaffold414size184771_70358_71916	1559	MSPC_Peak_1356	107.206	105.154	504.773	Exon (AIPGENE5629/AIPGENE5629_gene, exon 2 of 4)	62499	74374	11876	2	AIPGENE5629	2458
scaffold62size746220_573226_573912	687	MSPC_Peak_1357	20.75	20.71	95.557	Distal Intergenic	540537	549726	9190	2	AIPGENE11217	-23500
scaffold193size408214_94329_95652	1324	MSPC_Peak_1358	21.42	21.342	98.643	Distal Intergenic	87706	90694	2989	1	AIPGENE10148	6623
scaffold94size628691_165786_166987	1202	MSPC_Peak_1359	24.68	24.438	113.656	Intron (AIPGENE1043/AIPGENE1043_gene, intron 1 of 25)	162933	189105	26173	1	AIPGENE1043	2853
scaffold1497size7530_6321_7278	958	MSPC_Peak_136	21.37	21.295	98.412	Exon (AIPGENE2179/AIPGENE2179_gene, exon 1 of 1)	6531	7458	928	2	AIPGENE2179	180
scaffold534size117913_51807_52760	954	MSPC_Peak_1360	22.36	22.234	102.972	Exon (AIPGENE11493/AIPGENE11493_gene, exon 5 of 14)	50716	56536	5821	1	AIPGENE11493	1091
scaffold21size1760220_222426_223582	1157	MSPC_Peak_1361	24.64	24.401	113.471	Distal Intergenic	226396	230361	3966	1	AIPGENE19025	-2814
scaffold405size213742_183855_184704	850	MSPC_Peak_1362	23.47	23.29	108.083	Promoter (1-2kb)	185956	192577	6622	1	AIPGENE2731	-1252
scaffold317size260744_127365_129310	1946	MSPC_Peak_1363	24.76	24.514	114.024	Exon (AIPGENE11/AIPGENE11_gene, exon 2 of 2)	125836	130504	4669	1	AIPGENE11	1529
scaffold79size692193_589028_589809	782	MSPC_Peak_1364	20.79	20.748	95.741	Intron (AIPGENE14938/AIPGENE14938_gene, intron 2 of 2)	587206	590230	3025	1	AIPGENE14938	1822
scaffold177size433318_247514_249088	1575	MSPC_Peak_1365	31.88	31.344	146.813	Exon (AIPGENE25830/AIPGENE25830_gene, exon 25 of 36)	241866	243619	1754	1	AIPGENE25819	5648
scaffold22size1050306_273536_275024	1489	MSPC_Peak_1366	21.45	21.37	98.781	Exon (AIPGENE17541/AIPGENE17541_gene, exon 8 of 11)	267477	270408	2932	1	AIPGENE17634	6059
scaffold52size862905_574151_577154	3004	MSPC_Peak_1367	38.49	37.756	177.253	Distal Intergenic	586053	587739	1687	2	AIPGENE9625	10585
scaffold648size74206_53193_54693	1501	MSPC_Peak_1368	23.17	23.005	106.702	Downstream (<1kb)	54910	57826	2917	2	AIPGENE26529	3133
scaffold39size882683_62372_63352	981	MSPC_Peak_1369	44.2	43.334	203.549	Exon (AIPGENE6352/AIPGENE6352_gene, exon 7 of 12)	52686	56617	3932	1	AIPGENE6339	9686
scaffold431size172855_10362_11083	722	MSPC_Peak_137	21.5	21.418	99.011	Distal Intergenic	13666	17002	3337	1	AIPGENE21817	-2583
scaffold20size1056720_136161_137379	1219	MSPC_Peak_1370	25.11	24.847	115.636	Distal Intergenic	128365	132406	4042	2	AIPGENE2603	-3755
scaffold323size256734_1428_2638	1211	MSPC_Peak_1371	56.109	54.972	268.205	Exon (AIPGENE883/AIPGENE883_gene, exon 11 of 14)	1	7771	7771	2	AIPGENE883	5133
scaffold534size117913_47588_48896	1309	MSPC_Peak_1372	26.05	25.745	119.965	Exon (AIPGENE11505/AIPGENE11505_gene, exon 2 of 10)	42734	50510	7777	2	AIPGENE11505	1614
scaffold59size754371_421640_423379	1740	MSPC_Peak_1373	24.54	24.305	113.011	Exon (AIPGENE25591/AIPGENE25591_gene, exon 1 of 2)	421051	423606	2556	2	AIPGENE25591	227
scaffold94size628691_156204_157152	949	MSPC_Peak_1374	20.15	20.142	92.794	Intron (AIPGENE1058/AIPGENE1058_gene, intron 1 of 1)	150010	159066	9057	2	AIPGENE1058	1914
scaffold414size184771_52794_54211	1418	MSPC_Peak_1375	25.58	25.294	117.8	Exon (AIPGENE5623/AIPGENE5623_gene, exon 7 of 8)	57058	59305	2248	2	AIPGENE5617	5094
scaffold228size358864_146644_147793	1150	MSPC_Peak_1376	35.91	35.239	165.372	Exon (AIPGENE14715/AIPGENE14715_gene, exon 2 of 3)	145916	148280	2365	1	AIPGENE14715	728
scaffold62size746220_535218_536159	942	MSPC_Peak_1377	23	22.843	105.919	Promoter (<=1kb)	528127	536106	7980	2	AIPGENE11208	0
scaffold85size660914_584847_586501	1655	MSPC_Peak_1378	31.23	30.719	143.819	Promoter (<=1kb)	586452	593031	6580	1	AIPGENE4178	0
scaffold552size161128_148446_149611	1166	MSPC_Peak_1379	37.46	36.747	172.51	Exon (AIPGENE10764/AIPGENE10764_gene, exon 2 of 9)	146456	155898	9443	1	AIPGENE10764	1990
scaffold585size98973_80312_82655	2344	MSPC_Peak_138	68.486	67.082	325.586	Exon (AIPGENE7803/AIPGENE7803_gene, exon 2 of 28)	78730	89439	10710	1	AIPGENE7810	1582
scaffold21size1760220_124488_126034	1547	MSPC_Peak_1380	20.22	20.208	93.117	Exon (AIPGENE18952/AIPGENE18952_gene, exon 15 of 19)	114914	118336	3423	2	AIPGENE19055	-6152
scaffold52size862905_568137_569334	1198	MSPC_Peak_1381	43.85	42.99	201.937	Distal Intergenic	586053	587739	1687	2	AIPGENE9625	18405
scaffold193size408214_80129_81067	939	MSPC_Peak_1382	31.66	31.132	145.8	Exon (AIPGENE10169/AIPGENE10169_gene, exon 1 of 4)	78547	81156	2610	2	AIPGENE10169	89
scaffold177size433318_232580_235394	2815	MSPC_Peak_1383	47.073	46.14	226.252	Exon (AIPGENE25820/AIPGENE25820_gene, exon 9 of 75)	194051	240406	46356	2	AIPGENE25820	5012
scaffold20size1056720_128495_129754	1260	MSPC_Peak_1384	24.53	24.296	112.965	Promoter (<=1kb)	114605	128106	13502	2	AIPGENE2700	-389
scaffold648size74206_43703_44627	925	MSPC_Peak_1385	22.24	22.12	102.419	Exon (AIPGENE26525/AIPGENE26525_gene, exon 3 of 3)	43111	46566	3456	2	AIPGENE26525	1939
scaffold22size1050306_252137_253499	1363	MSPC_Peak_1386	53.678	52.588	256.922	Exon (AIPGENE17601/AIPGENE17601_gene, exon 2 of 2)	250993	254747	3755	2	AIPGENE17601	1248
scaffold317size260744_97220_100475	3256	MSPC_Peak_1387	40.19	39.412	185.082	Distal Intergenic	85693	91636	5944	2	AIPGENE12	-5584
scaffold39size882683_17727_18701	975	MSPC_Peak_1388	25.49	25.209	117.386	Promoter (<=1kb)	17796	26093	8298	1	AIPGENE6350	0
scaffold94size628691_72446_73425	980	MSPC_Peak_1389	21.75	21.654	100.162	Promoter (<=1kb)	73952	76385	2434	1	** NO NAME ASSIGNED **	-527
scaffold540size116398_70427_71137	711	MSPC_Peak_139	22.23	22.111	102.373	Exon (AIPGENE19773/AIPGENE19773_gene, exon 3 of 12)	69375	73097	3723	1	AIPGENE19773	1052
scaffold228size358864_111097_113455	2359	MSPC_Peak_1390	37.46	36.747	172.51	Exon (AIPGENE14675/AIPGENE14675_gene, exon 3 of 8)	118876	122715	3840	1	AIPGENE14690	-5421
scaffold59size754371_337865_340166	2302	MSPC_Peak_1391	47.846	46.894	229.844	Exon (AIPGENE25564/AIPGENE25564_gene, exon 32 of 65)	296380	313866	17487	2	AIPGENE25615	-23999
scaffold414size184771_46436_47662	1227	MSPC_Peak_1392	27.89	27.508	128.438	Exon (AIPGENE5623/AIPGENE5623_gene, exon 1 of 8)	46396	56007	9612	1	AIPGENE5623	40
scaffold79size692193_570706_571956	1251	MSPC_Peak_1393	27.24	26.885	125.445	Distal Intergenic	544516	567406	22891	2	AIPGENE14926	-3300
scaffold552size161128_57631_58177	547	MSPC_Peak_1394	26.27	25.955	120.978	Intron (AIPGENE10763/AIPGENE10763_gene, intron 1 of 5)	52502	60016	7515	2	AIPGENE10763	1839
scaffold62size746220_495982_496904	923	MSPC_Peak_1395	24.48	24.248	112.735	Promoter (1-2kb)	498446	499932	1487	1	AIPGENE11199	-1542
scaffold648size74206_28679_30502	1824	MSPC_Peak_1396	23.21	23.043	106.886	Distal Intergenic	21066	27085	6020	1	AIPGENE26528	7613
scaffold21size1760220_118885_120743	1859	MSPC_Peak_1397	28.7	28.285	132.168	Promoter (<=1kb)	114914	118336	3423	2	AIPGENE19055	-549
scaffold85size660914_582425_583307	883	MSPC_Peak_1398	25.58	25.295	117.8	Exon (AIPGENE4221/AIPGENE4221_gene, exon 1 of 5)	582382	585258	2877	1	AIPGENE4221	43
scaffold20size1056720_70111_72414	2304	MSPC_Peak_1399	43.95	43.087	202.397	Exon (AIPGENE2695/AIPGENE2695_gene, exon 7 of 7)	64346	68160	3815	1	AIPGENE2693	5765
scaffold186size416203_330996_333033	2038	MSPC_Peak_14	25.58	25.294	117.8	Promoter (<=1kb)	331826	333999	2174	1	AIPGENE247	0
scaffold283size294179_163095_163996	902	MSPC_Peak_140	20.94	20.888	96.432	Intron (AIPGENE25370/AIPGENE25370_gene, intron 12 of 15)	154147	157556	3410	2	AIPGENE25366	-5539
scaffold52size862905_510753_511508	756	MSPC_Peak_1400	22.9	22.748	105.458	Downstream (2-3kb)	514045	515186	1142	2	AIPGENE9611	3678
scaffold119size550493_541935_542897	963	MSPC_Peak_1401	25.56	25.276	117.708	Promoter (<=1kb)	542443	551298	8856	1	AIPGENE17925	0
scaffold534size117913_28291_31792	3502	MSPC_Peak_1402	124.504	122.22	604.06	Exon (AIPGENE11501/AIPGENE11501_gene, exon 2 of 6)	26667	32115	5449	2	AIPGENE11501	323
scaffold317size260744_36248_36925	678	MSPC_Peak_1403	20.5	20.472	94.406	Promoter (<=1kb)	25286	35786	10501	2	AIPGENE19	-462
scaffold228size358864_86808_88782	1975	MSPC_Peak_1404	22.02	21.912	101.406	Promoter (<=1kb)	80090	88406	8317	2	AIPGENE14724	0
scaffold193size408214_78897_79695	799	MSPC_Peak_1405	24.46	24.229	112.642	Exon (AIPGENE10169/AIPGENE10169_gene, exon 4 of 4)	78547	81156	2610	2	AIPGENE10169	1461
scaffold59size754371_255838_258803	2966	MSPC_Peak_1406	26.81	26.471	123.465	Promoter (<=1kb)	249043	256806	7764	2	AIPGENE25580	0
scaffold177size433318_226639_227579	941	MSPC_Peak_1407	25.63	25.343	118.031	Exon (AIPGENE25820/AIPGENE25820_gene, exon 22 of 75)	194051	240406	46356	2	AIPGENE25820	12827
scaffold79size692193_562890_565199	2310	MSPC_Peak_1408	46.55	45.632	214.371	Exon (AIPGENE14926/AIPGENE14926_gene, exon 4 of 20)	544516	567406	22891	2	AIPGENE14926	2207
scaffold22size1050306_244769_245760	992	MSPC_Peak_1409	53	51.926	244.074	Exon (AIPGENE17607/AIPGENE17607_gene, exon 1 of 3)	241870	246617	4748	2	AIPGENE17607	857
scaffold999size20059_3413_4961	1549	MSPC_Peak_141	33.15	32.567	152.661	Exon (AIPGENE23163/AIPGENE23163_gene, exon 2 of 4)	3205	5716	2512	2	AIPGENE23163	755
scaffold62size746220_436498_437920	1423	MSPC_Peak_1410	20.19	20.18	92.978	Exon (AIPGENE11223/AIPGENE11223_gene, exon 4 of 4)	432727	436600	3874	1	AIPGENE11224	3771
scaffold85size660914_571127_571781	655	MSPC_Peak_1411	26.77	26.432	123.28	Exon (AIPGENE4179/AIPGENE4179_gene, exon 2 of 2)	569192	573221	4030	1	AIPGENE4179	1935
scaffold21size1760220_103331_104131	801	MSPC_Peak_1412	20.28	20.264	93.393	Exon (AIPGENE18968/AIPGENE18968_gene, exon 4 of 8)	102056	107890	5835	1	AIPGENE18969	1275
scaffold2270size3377_1731_3758	2028	MSPC_Peak_1413	44.9	44.021	206.772	Promoter (<=1kb)	1793	3996	2204	1	AIPGENE27333	0
scaffold20size1056720_48626_51082	2457	MSPC_Peak_1414	45.388	44.496	218.423	Exon (AIPGENE2683/AIPGENE2683_gene, exon 2 of 6)	44292	52146	7855	2	AIPGENE2683	1064
scaffold52size862905_470712_472724	2013	MSPC_Peak_1415	20.65	20.615	95.097	Exon (AIPGENE9663/AIPGENE9663_gene, exon 25 of 35)	480416	482362	1947	1	AIPGENE9645	-7692
scaffold317size260744_35358_36041	684	MSPC_Peak_1416	21.88	21.778	100.761	Promoter (<=1kb)	25286	35786	10501	2	AIPGENE19	0
scaffold193size408214_25859_27022	1164	MSPC_Peak_1417	29.31	28.869	134.978	Promoter (<=1kb)	27586	32948	5363	1	AIPGENE10135	-564
scaffold228size358864_70035_71370	1336	MSPC_Peak_1418	66.071	64.733	314.395	Exon (AIPGENE14712/AIPGENE14712_gene, exon 2 of 14)	65553	73136	7584	2	AIPGENE14712	1766
scaffold741size44700_43_817	775	MSPC_Peak_1419	28.67	28.257	132.03	Downstream (<1kb)	832	1536	705	2	AIPGENE13954	719
scaffold265size312938_23454_24097	644	MSPC_Peak_142	23.55	23.366	108.452	Distal Intergenic	7747	13666	5920	2	AIPGENE20300	-9788
scaffold233size357352_337881_340283	2403	MSPC_Peak_1420	77.872	76.302	369.058	Exon (AIPGENE11403/AIPGENE11403_gene, exon 9 of 14)	337175	344603	7429	2	AIPGENE11403	4320
scaffold59size754371_193972_195263	1292	MSPC_Peak_1421	25.73	25.438	118.491	Exon (AIPGENE25588/AIPGENE25588_gene, exon 3 of 10)	190312	197457	7146	2	AIPGENE25588	2194
scaffold22size1050306_235322_235982	661	MSPC_Peak_1422	23.99	23.782	110.478	Distal Intergenic	230948	232084	1137	2	AIPGENE17594	-3238
scaffold177size433318_156725_158263	1539	MSPC_Peak_1423	28.59	28.181	131.662	Exon (AIPGENE25828/AIPGENE25828_gene, exon 14 of 15)	151336	158093	6758	1	AIPGENE25828	5389
scaffold79size692193_549596_551216	1621	MSPC_Peak_1424	58.82	57.619	270.876	Exon (AIPGENE14926/AIPGENE14926_gene, exon 8 of 20)	540756	543805	3050	1	AIPGENE14918	8840
scaffold62size746220_417841_418860	1020	MSPC_Peak_1425	20.88	20.832	96.156	Exon (AIPGENE11192/AIPGENE11192_gene, exon 2 of 3)	417061	419299	2239	2	AIPGENE11192	439
scaffold94size628691_69890_71637	1748	MSPC_Peak_1426	32.22	31.67	148.379	Promoter (<=1kb)	62780	70676	7897	2	AIPGENE1017	0
scaffold119size550493_481140_482446	1307	MSPC_Peak_1427	31.95	31.413	147.135	Exon (AIPGENE17943/AIPGENE17943_gene, exon 3 of 6)	479826	483619	3794	1	AIPGENE17943	1314
scaffold317size260744_2409_3399	991	MSPC_Peak_1428	28.84	28.42	132.813	Promoter (<=1kb)	2442	4916	2475	1	AIPGENE32	0
scaffold233size357352_332195_334066	1872	MSPC_Peak_1429	51.98	50.925	239.377	Promoter (<=1kb)	326298	333365	7068	2	AIPGENE11437	0
scaffold714size52269_23245_27981	4737	MSPC_Peak_143	22.38	22.253	103.064	Exon (AIPGENE6077/AIPGENE6077_gene, exon 2 of 5)	22476	28875	6400	1	AIPGENE6077	769
scaffold3315size1668_143_834	692	MSPC_Peak_1430	21.19	21.124	97.584	Promoter (<=1kb)	594	1643	1050	1	AIPGENE9921	0
scaffold20size1056720_22886_24441	1556	MSPC_Peak_1431	20.42	20.395	94.038	Intron (AIPGENE2629/AIPGENE2629_gene, intron 4 of 5)	19536	27908	8373	1	AIPGENE2629	3350
scaffold52size862905_457327_459146	1820	MSPC_Peak_1432	26.18	25.869	120.563	Exon (AIPGENE9663/AIPGENE9663_gene, exon 3 of 35)	455586	476669	21084	1	AIPGENE9664	1741
scaffold21size1760220_66519_68603	2085	MSPC_Peak_1433	41.64	40.829	191.759	Exon (AIPGENE19003/AIPGENE19003_gene, exon 3 of 34)	49596	69966	20371	2	AIPGENE19003	1363
scaffold193size408214_16594_19023	2430	MSPC_Peak_1434	37.04	36.339	170.576	Distal Intergenic	1	14276	14276	2	AIPGENE10139	-2318
scaffold204size395784_390149_391370	1222	MSPC_Peak_1435	21.64	21.551	99.656	Intron (AIPGENE1779/AIPGENE1779_gene, intron 3 of 4)	386486	395897	9412	1	AIPGENE1779	3663
scaffold177size433318_125400_126532	1133	MSPC_Peak_1436	27.58	27.209	127.011	Exon (AIPGENE25814/AIPGENE25814_gene, exon 4 of 19)	121920	127596	5677	2	AIPGENE25814	1064
scaffold79size692193_456340_457147	808	MSPC_Peak_1437	23.44	23.262	107.945	Intron (AIPGENE14940/AIPGENE14940_gene, intron 11 of 12)	449716	460796	11081	1	AIPGENE14940	6624
scaffold59size754371_192302_193103	802	MSPC_Peak_1438	23.25	23.08	107.07	Exon (AIPGENE25588/AIPGENE25588_gene, exon 7 of 10)	179172	189636	10465	2	AIPGENE25579	-2666
scaffold94size628691_11838_12652	815	MSPC_Peak_1439	20.29	20.273	93.439	Distal Intergenic	17548	33246	15699	2	AIPGENE1063	20594
scaffold1181size12891_9988_10969	982	MSPC_Peak_144	35.38	34.725	162.931	Exon (AIPGENE2436/AIPGENE2436_gene, exon 3 of 5)	9506	12728	3223	1	AIPGENE2436	482
scaffold22size1050306_232203_233819	1617	MSPC_Peak_1440	24.61	24.372	113.333	Promoter (<=1kb)	230948	232084	1137	2	AIPGENE17594	-119
scaffold551size110876_74492_75903	1412	MSPC_Peak_1441	39.5	38.743	181.904	Exon (AIPGENE2329/AIPGENE2329_gene, exon 4 of 13)	72636	83816	11181	1	AIPGENE2329	1856
scaffold85size660914_567415_569047	1633	MSPC_Peak_1442	26.97	26.624	124.201	Promoter (<=1kb)	565742	568542	2801	2	AIPGENE4165	0
scaffold233size357352_316230_317477	1248	MSPC_Peak_1443	28.64	28.228	131.892	Exon (AIPGENE11420/AIPGENE11420_gene, exon 4 of 27)	310242	318374	8133	2	AIPGENE11420	897
scaffold62size746220_398506_400724	2219	MSPC_Peak_1444	32.54	31.979	149.852	Exon (AIPGENE11195/AIPGENE11195_gene, exon 2 of 9)	394907	402128	7222	2	AIPGENE11195	1404
scaffold228size358864_27108_29609	2502	MSPC_Peak_1445	27.48	27.112	126.55	Promoter (<=1kb)	17078	26206	9129	2	AIPGENE14701	-902
scaffold119size550493_445526_447537	2012	MSPC_Peak_1446	29.8	29.344	137.234	Exon (AIPGENE17913/AIPGENE17913_gene, exon 3 of 3)	443814	448516	4703	2	AIPGENE17913	979
scaffold528size120670_83662_84473	812	MSPC_Peak_1447	26.42	26.098	121.669	Promoter (<=1kb)	72000	84096	12097	2	AIPGENE16335	0
scaffold52size862905_370159_371121	963	MSPC_Peak_1448	27.94	27.556	128.668	Downstream (<1kb)	371744	374164	2421	2	AIPGENE9667	3043
scaffold79size692193_435595_436581	987	MSPC_Peak_1449	30.49	30.006	140.412	Exon (AIPGENE14942/AIPGENE14942_gene, exon 2 of 14)	430068	443386	13319	2	AIPGENE14942	6805
scaffold484size247383_28530_30057	1528	MSPC_Peak_145	21.04	20.983	96.893	Exon (AIPGENE23611/AIPGENE23611_gene, exon 2 of 4)	27473	30746	3274	2	AIPGENE23611	689
scaffold177size433318_106165_107601	1437	MSPC_Peak_1450	20.26	20.246	93.301	Exon (AIPGENE25832/AIPGENE25832_gene, exon 10 of 12)	102711	108728	6018	1	AIPGENE25832	3454
scaffold551size110876_47713_49095	1383	MSPC_Peak_1451	25.43	25.153	117.109	Exon (AIPGENE2324/AIPGENE2324_gene, exon 2 of 3)	47348	49738	2391	2	AIPGENE2324	643
scaffold59size754371_177908_179117	1210	MSPC_Peak_1452	29.35	28.908	135.162	Downstream (<1kb)	168776	173696	4921	1	AIPGENE25602	9132
scaffold233size357352_313534_315098	1565	MSPC_Peak_1453	54.521	53.418	260.837	Exon (AIPGENE11420/AIPGENE11420_gene, exon 12 of 27)	310242	318374	8133	2	AIPGENE11420	3276
scaffold22size1050306_229103_230158	1056	MSPC_Peak_1454	39.14	38.392	180.246	Downstream (<1kb)	230948	232084	1137	2	AIPGENE17594	1926
scaffold85size660914_512408_513448	1041	MSPC_Peak_1455	26.53	26.204	122.175	Exon (AIPGENE4167/AIPGENE4167_gene, exon 5 of 5)	496296	502182	5887	2	AIPGENE4175	-10226
scaffold21size1760220_62059_63685	1627	MSPC_Peak_1456	20.21	20.198	93.07	Exon (AIPGENE19003/AIPGENE19003_gene, exon 13 of 34)	49596	69966	20371	2	AIPGENE19003	6281
scaffold321size257305_210427_211194	768	MSPC_Peak_1457	28.94	28.516	133.274	Distal Intergenic	213986	216474	2489	1	AIPGENE12577	-2792
scaffold119size550493_438389_439368	980	MSPC_Peak_1458	33.4	32.811	153.813	Exon (AIPGENE17889/AIPGENE17889_gene, exon 5 of 17)	435167	444925	9759	1	AIPGENE17888	3222
scaffold228size358864_22664_23702	1039	MSPC_Peak_1459	34.26	33.644	157.773	Exon (AIPGENE14701/AIPGENE14701_gene, exon 6 of 25)	17078	26206	9129	2	AIPGENE14701	2504
scaffold150size462509_431289_432951	1663	MSPC_Peak_146	29.41	28.967	135.438	Exon (AIPGENE27973/AIPGENE27973_gene, exon 2 of 2)	430826	433947	3122	1	AIPGENE27973	463
scaffold997size20151_3912_5416	1505	MSPC_Peak_1460	23.88	23.679	109.971	Exon (AIPGENE22962/AIPGENE22962_gene, exon 3 of 3)	145	1836	1692	2	AIPGENE22960	-2076
scaffold233size357352_263683_266831	3149	MSPC_Peak_1461	21.95	21.846	101.083	Promoter (<=1kb)	264786	266368	1583	1	AIPGENE11409	0
scaffold62size746220_378097_379257	1161	MSPC_Peak_1462	20.41	20.386	93.992	Exon (AIPGENE11182/AIPGENE11182_gene, exon 8 of 40)	376236	394972	18737	1	AIPGENE11182	1861
scaffold528size120670_33724_34681	958	MSPC_Peak_1463	23.37	23.195	107.623	Distal Intergenic	26310	31466	5157	2	AIPGENE16339	-2258
scaffold52size862905_352601_353314	714	MSPC_Peak_1464	20.02	20.019	92.196	Exon (AIPGENE9636/AIPGENE9636_gene, exon 23 of 23)	361183	366216	5034	2	AIPGENE9655	12902
scaffold427size174571_140825_142846	2022	MSPC_Peak_1465	20.64	20.605	95.051	Exon (AIPGENE29121/AIPGENE29121_gene, exon 14 of 17)	138566	140548	1983	1	AIPGENE29125	2259
scaffold551size110876_43601_44748	1148	MSPC_Peak_1466	23.19	23.024	106.794	Exon (AIPGENE2330/AIPGENE2330_gene, exon 2 of 38)	23061	45416	22356	2	AIPGENE2330	668
scaffold79size692193_431886_435292	3407	MSPC_Peak_1467	35.87	35.201	165.187	Exon (AIPGENE14942/AIPGENE14942_gene, exon 5 of 14)	427756	430029	2274	1	AIPGENE14949	4130
scaffold146size471765_455457_456692	1236	MSPC_Peak_1468	22.78	22.635	104.906	Exon (AIPGENE25542/AIPGENE25542_gene, exon 4 of 13)	463577	463782	206	2	AIPGENE25534	7090
scaffold177size433318_70121_71810	1690	MSPC_Peak_1469	22.49	22.357	103.57	Exon (AIPGENE25791/AIPGENE25791_gene, exon 38 of 77)	52101	95274	43174	1	AIPGENE25791	18020
scaffold265size312938_14807_16165	1359	MSPC_Peak_147	22.06	21.95	101.59	Promoter (1-2kb)	7747	13666	5920	2	AIPGENE20300	-1141
scaffold85size660914_510708_511695	988	MSPC_Peak_1470	21.17	21.105	97.491	Downstream (<1kb)	496296	502182	5887	2	AIPGENE4175	-8526
scaffold59size754371_163204_166559	3356	MSPC_Peak_1471	62.693	61.42	298.737	Exon (AIPGENE25548/AIPGENE25548_gene, exon 2 of 3)	158443	167105	8663	2	AIPGENE25548	546
scaffold111size575869_528719_531310	2592	MSPC_Peak_1472	34.57	33.944	159.201	Promoter (<=1kb)	528163	531206	3044	2	AIPGENE7313	0
scaffold321size257305_203266_204139	874	MSPC_Peak_1473	26.35	26.032	121.346	Promoter (<=1kb)	199542	203376	3835	2	AIPGENE12564	0
scaffold22size1050306_224443_225727	1285	MSPC_Peak_1474	22.33	22.206	102.833	Exon (AIPGENE17580/AIPGENE17580_gene, exon 1 of 2)	223867	226278	2412	1	AIPGENE17580	576
scaffold233size357352_247201_247972	772	MSPC_Peak_1475	20.05	20.048	92.334	Exon (AIPGENE11395/AIPGENE11395_gene, exon 2 of 24)	236161	248416	12256	2	AIPGENE11395	444
scaffold119size550493_425400_426217	818	MSPC_Peak_1476	25.09	24.828	115.544	Exon (AIPGENE17962/AIPGENE17962_gene, exon 3 of 7)	423976	429060	5085	1	AIPGENE17962	1424
scaffold204size395784_328662_329861	1200	MSPC_Peak_1477	25.33	25.058	116.649	Exon (AIPGENE1776/AIPGENE1776_gene, exon 13 of 45)	304145	337546	33402	2	AIPGENE1776	7685
scaffold62size746220_374460_376226	1767	MSPC_Peak_1478	24.17	23.953	111.307	Promoter (<=1kb)	371809	376046	4238	2	AIPGENE11213	0
scaffold228size358864_21202_22237	1036	MSPC_Peak_1479	27.36	26.998	125.997	Exon (AIPGENE14701/AIPGENE14701_gene, exon 12 of 25)	17078	26206	9129	2	AIPGENE14701	3969
scaffold19size1061714_995958_997724	1767	MSPC_Peak_148	21.87	21.769	100.715	Promoter (<=1kb)	997093	1002168	5076	1	AIPGENE7622	0
scaffold528size120670_24400_25439	1040	MSPC_Peak_1480	21.97	21.864	101.176	Promoter (<=1kb)	14090	24766	10677	2	AIPGENE16329	0
scaffold418size181856_167237_168219	983	MSPC_Peak_1481	24.61	24.372	113.333	Exon (AIPGENE12213/AIPGENE12213_gene, exon 12 of 13)	166972	173616	6645	2	AIPGENE12213	5397
scaffold52size862905_322723_325229	2507	MSPC_Peak_1482	32.49	31.931	149.622	Exon (AIPGENE9628/AIPGENE9628_gene, exon 13 of 15)	316081	332279	16199	1	AIPGENE9628	6642
scaffold59size754371_153657_155037	1381	MSPC_Peak_1483	50.23	49.22	231.318	Exon (AIPGENE25581/AIPGENE25581_gene, exon 14 of 20)	146682	156234	9553	1	AIPGENE25582	6975
scaffold997size20151_2_1729	1728	MSPC_Peak_1484	77.066	75.52	365.328	Promoter (<=1kb)	1753	4184	2432	1	AIPGENE22962	-24
scaffold79size692193_430808_431697	890	MSPC_Peak_1485	21.59	21.504	99.426	Exon (AIPGENE14942/AIPGENE14942_gene, exon 13 of 14)	427756	430029	2274	1	AIPGENE14949	3052
scaffold177size433318_63961_65915	1955	MSPC_Peak_1486	54.33	53.231	250.199	Exon (AIPGENE25791/AIPGENE25791_gene, exon 24 of 77)	52101	95274	43174	1	AIPGENE25791	11860
scaffold427size174571_104559_105767	1209	MSPC_Peak_1487	22	21.893	101.314	Exon (AIPGENE29134/AIPGENE29134_gene, exon 1 of 12)	104326	108337	4012	1	AIPGENE29134	233
scaffold321size257305_195642_196901	1260	MSPC_Peak_1488	33.37	32.781	153.675	Downstream (2-3kb)	199542	203376	3835	2	AIPGENE12564	6475
scaffold233size357352_190631_192446	1816	MSPC_Peak_1489	30.13	29.662	138.754	Exon (AIPGENE11440/AIPGENE11440_gene, exon 3 of 23)	184144	193156	9013	2	AIPGENE11440	710
scaffold481size141328_56594_57245	652	MSPC_Peak_149	20.1	20.095	92.564	Exon (AIPGENE16799/AIPGENE16799_gene, exon 2 of 3)	60356	64007	3652	1	AIPGENE16797	-3111
scaffold146size471765_390761_391714	954	MSPC_Peak_1490	22.94	22.785	105.643	Exon (AIPGENE25541/AIPGENE25541_gene, exon 2 of 26)	387986	401185	13200	1	AIPGENE25541	2775
scaffold119size550493_355389_356252	864	MSPC_Peak_1491	31.65	31.123	145.754	Intron (AIPGENE17901/AIPGENE17901_gene, intron 10 of 17)	342667	344866	2200	2	AIPGENE17924	-10523
scaffold111size575869_463064_463670	607	MSPC_Peak_1492	22.14	22.026	101.958	Intron (AIPGENE7314/AIPGENE7314_gene, intron 1 of 19)	461456	477001	15546	1	AIPGENE7314	1608
scaffold21size1760220_9840_10839	1000	MSPC_Peak_1493	47.449	46.506	228.002	Distal Intergenic	15786	22544	6759	1	AIPGENE18977	-4947
scaffold85size660914_489489_490439	951	MSPC_Peak_1494	24.31	24.088	111.952	Exon (AIPGENE4212/AIPGENE4212_gene, exon 2 of 3)	487122	491082	3961	2	AIPGENE4212	643
scaffold418size181856_122577_123173	597	MSPC_Peak_1495	23.1	22.938	106.379	Exon (AIPGENE12220/AIPGENE12220_gene, exon 3 of 3)	124991	126816	1826	2	AIPGENE12207	3643
scaffold228size358864_17040_18044	1005	MSPC_Peak_1496	20.57	20.539	94.728	Exon (AIPGENE14701/AIPGENE14701_gene, exon 25 of 25)	11906	16164	4259	1	AIPGENE14723	5134
scaffold22size1050306_171545_173211	1667	MSPC_Peak_1497	24.44	24.211	112.55	Exon (AIPGENE17604/AIPGENE17604_gene, exon 5 of 7)	168651	180523	11873	2	AIPGENE17604	7312
scaffold204size395784_266654_267770	1117	MSPC_Peak_1498	23.09	22.928	106.333	Promoter (1-2kb)	269726	281507	11782	1	AIPGENE1775	-1956
scaffold62size746220_365649_367116	1468	MSPC_Peak_1499	21.04	20.984	96.893	Exon (AIPGENE11232/AIPGENE11232_gene, exon 2 of 3)	359923	363496	3574	2	AIPGENE11229	-2153
scaffold545size114469_33763_34291	529	MSPC_Peak_15	20.72	20.681	95.419	Exon (AIPGENE2721/AIPGENE2721_gene, exon 3 of 6)	30166	38408	8243	1	AIPGENE2721	3597
scaffold164size444629_280746_282419	1674	MSPC_Peak_150	20.46	20.434	94.222	Promoter (<=1kb)	283036	285753	2718	1	AIPGENE21861	-617
scaffold52size862905_283760_285371	1612	MSPC_Peak_1500	21.54	21.456	99.195	Exon (AIPGENE9662/AIPGENE9662_gene, exon 6 of 20)	265894	295004	29111	2	AIPGENE9662	9633
scaffold79size692193_378135_378956	822	MSPC_Peak_1501	28.06	27.671	129.221	Promoter (<=1kb)	378206	382278	4073	1	AIPGENE14928	0
scaffold427size174571_61049_62171	1123	MSPC_Peak_1502	27.17	26.817	125.122	Exon (AIPGENE29120/AIPGENE29120_gene, exon 10 of 13)	64950	66636	1687	2	AIPGENE29117	4465
scaffold177size433318_56932_60969	4038	MSPC_Peak_1503	27.82	27.441	128.116	Exon (AIPGENE25791/AIPGENE25791_gene, exon 11 of 77)	52101	95274	43174	1	AIPGENE25791	4831
scaffold418size181856_109471_110669	1199	MSPC_Peak_1504	25.47	25.19	117.294	Intron (AIPGENE12211/AIPGENE12211_gene, intron 1 of 1)	103211	106716	3506	2	AIPGENE12221	-2755
scaffold119size550493_336762_338680	1919	MSPC_Peak_1505	35.4	34.745	163.023	Promoter (1-2kb)	339746	342537	2792	1	AIPGENE17954	-1066
scaffold233size357352_188908_190567	1660	MSPC_Peak_1506	27	26.653	124.34	Exon (AIPGENE11440/AIPGENE11440_gene, exon 6 of 23)	184144	193156	9013	2	AIPGENE11440	2589
scaffold85size660914_414461_416439	1979	MSPC_Peak_1507	21.97	21.865	101.176	Exon (AIPGENE4228/AIPGENE4228_gene, exon 11 of 37)	393799	431082	37284	2	AIPGENE4228	14643
scaffold321size257305_189211_190804	1594	MSPC_Peak_1508	28.56	28.153	131.524	Distal Intergenic	174692	180912	6221	2	AIPGENE12556	-8299
scaffold59size754371_111297_114217	2921	MSPC_Peak_1509	78.219	76.642	379.834	Exon (AIPGENE25606/AIPGENE25606_gene, exon 9 of 16)	105602	117911	12310	1	AIPGENE25607	5695
scaffold540size116398_64164_64855	692	MSPC_Peak_151	31.6	31.075	145.523	Distal Intergenic	69375	73097	3723	1	AIPGENE19773	-4520
scaffold679size64794_32678_33426	749	MSPC_Peak_1510	21.44	21.361	98.735	Promoter (<=1kb)	34076	41098	7023	1	AIPGENE3709	-650
scaffold204size395784_204264_205245	982	MSPC_Peak_1511	20.14	20.133	92.748	Promoter (<=1kb)	192787	204036	11250	2	AIPGENE1788	-228
scaffold146size471765_318428_320339	1912	MSPC_Peak_1512	24.78	24.533	114.116	Exon (AIPGENE25508/AIPGENE25508_gene, exon 3 of 18)	299146	304166	5021	2	AIPGENE25528	-14262
scaffold418size181856_67375_68129	755	MSPC_Peak_1513	22.56	22.423	103.893	Promoter (<=1kb)	67916	75686	7771	1	AIPGENE12201	0
scaffold22size1050306_129398_131742	2345	MSPC_Peak_1514	40.347	39.566	194.983	Promoter (<=1kb)	120758	130057	9300	2	AIPGENE17589	0
scaffold111size575869_424357_425174	818	MSPC_Peak_1515	21.75	21.654	100.162	Exon (AIPGENE7357/AIPGENE7357_gene, exon 3 of 20)	410967	426186	15220	2	AIPGENE7357	1012
scaffold62size746220_359831_360655	825	MSPC_Peak_1516	20.74	20.7	95.511	Exon (AIPGENE11229/AIPGENE11229_gene, exon 3 of 3)	357326	359356	2031	1	AIPGENE11185	2505
scaffold233size357352_187758_188714	957	MSPC_Peak_1517	22.45	22.32	103.386	Exon (AIPGENE11440/AIPGENE11440_gene, exon 11 of 23)	184144	193156	9013	2	AIPGENE11440	4442
scaffold653size72668_50568_51663	1096	MSPC_Peak_1518	27.19	26.836	125.215	Exon (AIPGENE14049/AIPGENE14049_gene, exon 2 of 13)	39904	52596	12693	2	AIPGENE14049	933
scaffold119size550493_324542_325561	1020	MSPC_Peak_1519	22.21	22.092	102.281	Exon (AIPGENE17904/AIPGENE17904_gene, exon 8 of 11)	330080	331646	1567	2	AIPGENE17915	6085
scaffold585size98973_59430_60997	1568	MSPC_Peak_152	21.26	21.19	97.906	Exon (AIPGENE7817/AIPGENE7817_gene, exon 6 of 48)	56839	72270	15432	1	AIPGENE7817	2591
scaffold427size174571_54541_55671	1131	MSPC_Peak_1520	21.84	21.739	100.577	Promoter (<=1kb)	54546	63707	9162	1	AIPGENE29120	0
scaffold79size692193_369354_371725	2372	MSPC_Peak_1521	61.26	60.015	282.113	Promoter (1-2kb)	373248	374452	1205	1	** NO NAME ASSIGNED **	-1523
scaffold177size433318_42473_45646	3174	MSPC_Peak_1522	25.38	25.105	116.879	Exon (AIPGENE25811/AIPGENE25811_gene, exon 6 of 13)	52101	95274	43174	1	AIPGENE25791	-6455
scaffold52size862905_266567_268848	2282	MSPC_Peak_1523	21.45	21.37	98.781	Exon (AIPGENE9662/AIPGENE9662_gene, exon 18 of 20)	241479	259809	18331	1	AIPGENE9665	25088
scaffold321size257305_186534_187199	666	MSPC_Peak_1524	21.78	21.683	100.301	Distal Intergenic	174692	180912	6221	2	AIPGENE12556	-5622
scaffold1510size7358_811_1510	700	MSPC_Peak_1525	22.78	22.634	104.906	Intergenic	NA	NA	NA	NA	NA	NA
scaffold85size660914_404870_405718	849	MSPC_Peak_1526	40.436	39.654	195.397	Exon (AIPGENE4228/AIPGENE4228_gene, exon 25 of 37)	389462	390893	1432	1	AIPGENE4229	15408
scaffold233size357352_182520_184816	2297	MSPC_Peak_1527	24.54	24.305	113.011	Exon (AIPGENE11439/AIPGENE11439_gene, exon 2 of 5)	180146	184559	4414	1	AIPGENE11439	2374
scaffold59size754371_107737_110568	2832	MSPC_Peak_1528	102.077	100.125	481.056	Exon (AIPGENE25606/AIPGENE25606_gene, exon 3 of 16)	105602	117911	12310	1	AIPGENE25607	2135
scaffold22size1050306_65704_68801	3098	MSPC_Peak_1529	27.06	26.711	124.616	Exon (AIPGENE17627/AIPGENE17627_gene, exon 1 of 6)	58237	69877	11641	2	AIPGENE17627	1076
scaffold283size294179_145428_146246	819	MSPC_Peak_153	28.28	27.884	130.234	Promoter (<=1kb)	133500	146066	12567	2	AIPGENE25347	0
scaffold679size64794_18174_19204	1031	MSPC_Peak_1530	20.36	20.338	93.761	Promoter (<=1kb)	19986	20696	711	1	AIPGENE3710	-782
scaffold144size474860_430829_432316	1488	MSPC_Peak_1531	46.1	45.188	212.298	Exon (AIPGENE7549/AIPGENE7549_gene, exon 5 of 15)	430177	435314	5138	1	AIPGENE7550	652
scaffold146size471765_288579_291642	3064	MSPC_Peak_1532	23.26	23.09	107.116	Exon (AIPGENE25517/AIPGENE25517_gene, exon 2 of 3)	285066	294967	9902	1	AIPGENE25517	3513
scaffold204size395784_180678_182061	1384	MSPC_Peak_1533	32.64	32.075	150.313	Exon (AIPGENE1774/AIPGENE1774_gene, exon 3 of 4)	180001	183116	3116	2	AIPGENE1774	1055
scaffold424size219295_194394_195492	1099	MSPC_Peak_1534	20.71	20.672	95.373	Intron (AIPGENE17500/AIPGENE17500_gene, intron 6 of 8)	197484	208266	10783	2	AIPGENE17511	12774
scaffold62size746220_309825_310449	625	MSPC_Peak_1535	33.13	32.548	152.569	Exon (AIPGENE11175/AIPGENE11175_gene, exon 23 of 28)	296473	306369	9897	1	AIPGENE11164	13352
scaffold119size550493_308429_309484	1056	MSPC_Peak_1536	23.98	23.773	110.432	Downstream (<1kb)	310102	312796	2695	2	AIPGENE17948	3312
scaffold177size433318_15559_17473	1915	MSPC_Peak_1537	26.5	26.174	122.037	Exon (AIPGENE25826/AIPGENE25826_gene, exon 4 of 8)	15013	17760	2748	1	AIPGENE25826	546
scaffold233size357352_180998_182119	1122	MSPC_Peak_1538	25.82	25.525	118.905	Exon (AIPGENE11439/AIPGENE11439_gene, exon 1 of 5)	180146	184559	4414	1	AIPGENE11439	852
scaffold321size257305_144077_144802	726	MSPC_Peak_1539	23.45	23.271	107.991	Promoter (<=1kb)	144346	157164	12819	1	AIPGENE12580	0
scaffold109size769753_432746_433630	885	MSPC_Peak_154	22.24	22.12	102.419	Exon (AIPGENE944/AIPGENE944_gene, exon 2 of 13)	428766	438496	9731	1	AIPGENE944	3980
scaffold52size862905_249335_250435	1101	MSPC_Peak_1540	20.87	20.823	96.11	Exon (AIPGENE9665/AIPGENE9665_gene, exon 9 of 23)	241479	259809	18331	1	AIPGENE9665	7856
scaffold22size1050306_45452_47623	2172	MSPC_Peak_1541	23.24	23.071	107.024	Intron (AIPGENE17542/AIPGENE17542_gene, intron 1 of 2)	44031	52516	8486	2	AIPGENE17542	4893
scaffold79size692193_353018_353822	805	MSPC_Peak_1542	21.53	21.447	99.149	Exon (AIPGENE14946/AIPGENE14946_gene, exon 4 of 5)	352409	355596	3188	2	AIPGENE14946	1774
scaffold85size660914_380796_382042	1247	MSPC_Peak_1543	26.61	26.279	122.544	Distal Intergenic	385152	388952	3801	1	AIPGENE4189	-3110
scaffold424size219295_79638_80667	1030	MSPC_Peak_1544	24.52	24.286	112.919	Promoter (1-2kb)	81676	95449	13774	1	AIPGENE17506	-1009
[truncated: 5,929 more rows]

## Sheet: ST3
Supplementary Table ST3. Description of all the peaks estimated from three replicates for H3K4me3, using Multiple Sample Peak Calling (MSPC) program
[truncated: 13,665 more rows]

[truncated: 21 more sheets: ST4, ST5, ST6, ST7, ST8, ST9, ST10, ST11, ST12, ST13, ST14, ST15, ST16, ST17, ST18, ST19, ST20, ST21, ST22, ST23 …]
